# Supplementary material for: Chang qing formula ameliorates colitis-associated colorectal cancer via suppressing IL-17/NF-κB/STAT3 pathway in mice as revealed by network pharmacology study
Source: Front Pharmacol. 2022 Aug 3;13:893231. doi: 10.3389/fphar.2022.893231 (PMC9382085; doi:10.3389/fphar.2022.893231)
Supplement: Supplementary file 1 [file Table2.XLSX]

## Sheet: Total targets of CQF
Information of Total CQF-related targets
GENE name	Protein names
ABAT	4-aminobutyrate aminotransferase, mitochondrial
ABCB1	Multidrug resistance protein 1
ABCG2	ATP-binding cassette sub-family G member 2
ACHE	Acetylcholinesterase
ACTA1	Actin, alpha skeletal muscle
ACTA2	Actin, aortic smooth muscle
ACTB	Actin, cytoplasmic 1
ACTC1	Actin, alpha cardiac muscle 1
ACTG1	Actin, cytoplasmic 2
ACTG2	Actin, gamma-enteric smooth muscle
ACTL6B	Actin-like protein 6B
ACTL7A	Actin-like protein 7A
ACTL7B	Actin-like protein 7B
ACTR1A	Alpha-centractin
ACTR1B	Beta-centractin
ACTR2	Actin-related protein 2
ACTR3	Actin-related protein 3
ACTR8	Actin-related protein 8
ACTRT1	Actin-related protein T1
ACTRT2	Actin-related protein T2
ACTRT3	Actin-related protein T3
ADA	Adenosine deaminase
ADAL	Adenosine deaminase-like protein
ADAR	Double-stranded RNA-specific adenosine deaminase
ADARB1	Double-stranded RNA-specific editase 1
ADARB2	Double-stranded RNA-specific editase B2
ADH1A	Alcohol dehydrogenase 1A
ADH1B	Alcohol dehydrogenase 1B
ADH1C	Alcohol dehydrogenase 1C
ADH5	Alcohol dehydrogenase class-3
ADK	Adenosine kinase
ADORA1	Adenosine receptor A1
ADORA2A	Adenosine receptor A2a
ADORA2B	Adenosine receptor A2b
ADRA1A	Alpha-1A adrenergic receptor
ADRA1B	Alpha-1B adrenergic receptor
ADRA1D	Alpha-1D adrenergic receptor
ADRA2A	Alpha-2A adrenergic receptor
ADRA2C	Alpha-2C adrenergic receptor
ADRB1	Beta-1 adrenergic receptor
ADRB2	Beta-2 adrenergic receptor
ADRB3	Beta-3 adrenergic receptor
AGT	Angiotensinogen
AGXT	Serine--pyruvate aminotransferase
AHR	Aryl hydrocarbon receptor
AKR1B1	Aldose reductase
AKR1C3	Aldo-keto reductase family 1 member C3
AKT1	RAC-alpha serine/threonine-protein kinase
ALB	Serum albumin
ALDH2	Aldehyde dehydrogenase, mitochondrial
ALOX5	Arachidonate 5-lipoxygenase
AMBP	Protein AMBP
AMD1	S-adenosylmethionine decarboxylase proenzyme
AMY1A	Alpha-amylase 1
AMY1B	Alpha-amylase 1
ANG	Angiogenin
ANXA5	Annexin A5
APCS	Serum amyloid P-component
APOA2	Apolipoprotein A-II
AR	Androgen receptor
ASIC1	Acid-sensing ion channel 1
ASIC2	Acid-sensing ion channel 2
ASIC3	Acid-sensing ion channel 3
ASIC5	Acid-sensing ion channel 5
ATF2	Cyclic AMP-dependent transcription factor ATF-2
ATP8A1	Phospholipid-transporting ATPase IA
BACE1	Beta-secretase 1
BAG1	BAG family molecular chaperone regulator 1
BAX	Apoptosis regulator BAX
BCAT2	Branched-chain-amino-acid aminotransferase, mitochondrial
BCHE	Cholinesterase
BCKDHA	2-oxoisovalerate dehydrogenase subunit alpha, mitochondrial
BCL2	Apoptosis regulator Bcl-2
BCL2L1	Bcl-2-like protein 1
BID	BH3-interacting domain death agonist
BIRC2	Baculoviral IAP repeat-containing protein 2
BMP2	Bone morphogenetic protein 2
BMP7	Bone morphogenetic protein 7
CA1	Carbonic anhydrase 1
CA12	Carbonic anhydrase 12
CA2	Carbonic anhydrase 2
CALM1	Calmodulin-1
CALM3	Calmodulin-3
CASP1	Caspase-1
CASP3	Caspase-3
CASP7	Caspase-7
CASP8	Caspase-8
CASP9	Caspase-9
CBR1	Carbonyl reductase [NADPH] 1
CCL2	C-C motif chemokine 2
CCNA2	Cyclin-A2
CCNB1	G2/mitotic-specific cyclin-B1
CCND1	G1/S-specific cyclin-D1
CD69	Early activation antigen CD69
CD79A	B-cell antigen receptor complex-associated protein alpha chain
CDC25B	M-phase inducer phosphatase 2
CDC42	Cell division control protein 42 homolog
CDK2	Cyclin-dependent kinase 2
CDK4	Cyclin-dependent kinase 4
CDK5R1	Cyclin-dependent kinase 5 activator 1
CDK6	Cyclin-dependent kinase 6
CDKN1A	Cyclin-dependent kinase inhibitor 1
CES1	Liver carboxylesterase 1
CFB	Complement factor B
CFD	Complement factor D
CHEK1	Serine/threonine-protein kinase Chk1
CHIT1	Chitotriosidase-1
CHRM1	Muscarinic acetylcholine receptor M1
CHRM3	Muscarinic acetylcholine receptor M3
CHRM4	Muscarinic acetylcholine receptor M4
CHRM5	Muscarinic acetylcholine receptor M5
CMA1	Chymase
CPB1	Carboxypeptidase B
CRAT	Carnitine O-acetyltransferase
CREB1	Cyclic AMP-responsive element-binding protein 1
CSNK1G2	Casein kinase I isoform gamma-2
CSNK2A1	Casein kinase II subunit alpha
CTNNA1	Catenin alpha-1
CTRB1	Chymotrypsinogen B
CTSB	Cathepsin B
CTSD	Cathepsin D
CTSK	Cathepsin K
CTSS	Cathepsin S
CTSV	Cathepsin L2
CX3CL1	Fractalkine
CXCL1	Growth-regulated alpha protein
CXCL12	Stromal cell-derived factor 1
CXCL8	Interleukin-8
CYCS	Cytochrome c
CYP1A1	Cytochrome P450 1A1
CYP3A4	Cytochrome P450 3A4
DAPK1	Death-associated protein kinase 1
DCK	Deoxycytidine kinase
DCTN4	Dynactin subunit 4
DDC	Aromatic-L-amino-acid decarboxylase
DDIT3	DNA damage-inducible transcript 3 protein
DDX6	Probable ATP-dependent RNA helicase DDX6
DHFR	Dihydrofolate reductase
DHODH	Dihydroorotate dehydrogenase , mitochondrial
DPEP1	Dipeptidase 1
DPP4	Dipeptidyl peptidase 4
EDN1	Endothelin-1
EGFR	Epidermal growth factor receptor
EGR1	Early growth response protein 1
EIF6	Eukaryotic translation initiation factor 6 GCN homolog
EPHB4	Ephrin type-B receptor 4
EPO	Erythropoietin
ESM1	Endothelial cell-specific molecule 1
ESR1	Estrogen receptor
ESR2	Estrogen receptor beta
ESRRG	Estrogen-related receptor gamma
F10	Coagulation factor X
F2	Prothrombin
F3	Tissue factor
F8A1	Factor VIII intron 22 protein
FABP4	Fatty acid-binding protein, adipocyte
FAM102A	Protein FAM102A
FAP	Prolyl endopeptidase FAP
FCAR	Immunoglobulin alpha Fc receptor
FGF2	Fibroblast growth factor 2
FGF7	Fibroblast growth factor 7
FGFR1	Fibroblast growth factor receptor 1
FKBP1A	Peptidyl-prolyl cis-trans isomerase FKBP1A
FN1	Fibronectin
FOS	Proto-oncogene c-Fos
FOXO1	Forkhead box protein O1
FYN	Tyrosine-protein kinase Fyn
G6PC	Glucose-6-phosphatase
GABPA	GA-binding protein alpha chain
GABRA1	Gamma-aminobutyric acid receptor subunit alpha-1
GABRA2	Gamma-aminobutyric acid receptor subunit alpha-2
GABRA3	Gamma-aminobutyric acid receptor subunit alpha-3
GABRA6	Gamma-aminobutyric acid receptor subunit alpha-6
GAL	Galanin peptides
GALK1	Galactokinase
GBA	Glucosylceramidase
GCG	Glucagon
GFAP	Glial fibrillary acidic protein
GHRL	Appetite-regulating hormone
GLRX	Glutaredoxin-1
GLUD1	Glutamate dehydrogenase 1, mitochondrial
GOT1	Aspartate aminotransferase, cytoplasmic
GOT2	Aspartate aminotransferase, mitochondrial
GPX4	Phospholipid hydroperoxide glutathione peroxidase, mitochondrial
GRIA2	Glutamate receptor 2
GSK3B	Glycogen synthase kinase-3 beta
GSR	Glutathione reductase, mitochondrial
GSTP1	Glutathione S-transferase P
GTF2H1	General transcription factor IIH subunit 1
HCK	Tyrosine-protein kinase HCK
HCRT	Orexin
HERC5	E3 ISG15--protein ligase HERC5
HGF	Hepatocyte growth factor
HHCMA56	Oxidoreductase
HIF1A	Hypoxia-inducible factor 1-alpha
HK1	Hexokinase-1
HMOX1	Heme oxygenase 1
HNF4A	Hepatocyte nuclear factor 4-alpha
HNRNPD	Heterogeneous nuclear ribonucleoprotein D0
HSD11B1	Corticosteroid 11-beta-dehydrogenase isozyme 1
HSD17B1	Estradiol 17-beta-dehydrogenase 1
HSD17B11	Estradiol 17-beta-dehydrogenase 11
HSP90AA1	Heat shock protein HSP 90-alpha
HSPA8	Heat shock cognate 71 kDa protein
ICAM1	Intercellular adhesion molecule 1
ICAM2	Intercellular adhesion molecule 2
IFNG	Interferon gamma
IGF2	Insulin-like growth factor II
IGHG1	Immunoglobulin heavy constant gamma 1
IL10	Interleukin-10
IL12A	Interleukin-12 subunit alpha
IL12B	Interleukin-12 subunit beta
IL13	Interleukin-13
IL17A	Interleukin-17A
IL1B	Interleukin-1 beta
IL2RA	Interleukin-2 receptor subunit alpha
IL4	Interleukin-4
IL6	Interleukin-6
IMPA1	Inositol monophosphatase 1
IMPDH2	Inosine-5'-monophosphate dehydrogenase 2
INS	Insulin
ISG20	Interferon-stimulated gene 20 kDa protein
JCHAIN	Immunoglobulin J chain
JUN	Transcription factor AP-1
KAT2B	Histone acetyltransferase KAT2B
KCNH2	Potassium voltage-gated channel subfamily H member 2
KCNN4	Intermediate conductance calcium-activated potassium channel protein 4
KDR	Vascular endothelial growth factor receptor 2
KEAP1	Kelch-like ECH-associated protein 1
KHDRBS1	KH domain-containing, RNA-binding, signal transduction-associated protein 1
KIF11	Kinesin-like protein KIF11
KIF5B	Kinesin-1 heavy chain
KL	Klotho
KSR2	Kinase suppressor of Ras 2
KYAT1	Kynurenine--oxoglutarate transaminase 1
LCN2	Neutrophil gelatinase-associated lipocalin
LGALS7	Galectin-7
LTA4H	Leukotriene A-4 hydrolase (Leukotriene A
LYZ	Lysozyme C
MAOA	Amine oxidase [flavin-containing] A
MAOB	Amine oxidase [flavin-containing] B
MAPK1	Mitogen-activated protein kinase 1
MAPK10	Mitogen-activated protein kinase 10
MAPK14	Mitogen-activated protein kinase 14
MAPK3	Mitogen-activated protein kinase 3
MAPK8	Mitogen-activated protein kinase 8
MAPKAPK2	MAP kinase-activated protein kinase 2
MAPT	Microtubule-associated protein tau
ME2	NAD-dependent malic enzyme, mitochondrial
ME3	NADP-dependent malic enzyme, mitochondrial
MET	Hepatocyte growth factor receptor
MGAM	Maltase-glucoamylase, intestinal
MIF	Macrophage migration inhibitory factor
MMP1	Interstitial collagenase
MMP13	Collagenase 3
MMP2	72 kDa type IV collagenase
MMP3	Stromelysin-1
MMP8	Neutrophil collagenase
MMP9	Matrix metalloproteinase-9
MPO	Myeloperoxidase
MR1	Major histocompatibility complex class I-related gene protein
MT3	Metallothionein-3
MTAP	S-methyl-5'-thioadenosine phosphorylase
MTOR	Serine/threonine-protein kinase mTOR
NCOA1	Nuclear receptor coactivator 1
NCOA2	Nuclear receptor coactivator 2
NCS1	Neuronal calcium sensor 1
NFE2L2	Nuclear factor erythroid 2-related factor 2
NFKB1	Nuclear factor NF-kappa-B p105 subunit
NFKBIA	NF-kappa-B inhibitor alpha
NOS1	Nitric oxide synthase, brain
NOS2	Nitric oxide synthase, inducible
NOS3	Nitric oxide synthase, endothelial
NPR3	Atrial natriuretic peptide receptor 3
NQO2	Ribosyldihydronicotinamide dehydrogenase [quinone]
NR1C3	Peroxisome proliferator activated receptor gamma
NR1H2	Oxysterols receptor LXR-beta
NUDT9	ADP-ribose pyrophosphatase, mitochondrial
NUP62	Nuclear pore glycoprotein p62
OAT	Ornithine aminotransferase, mitochondrial
OPRD1	Delta-type opioid receptor
OPRM1	Mu-type opioid receptor
OTC	Ornithine carbamoyltransferase, mitochondrial
OXA1L	Mitochondrial inner membrane protein OXA1L
OXT	Oxytocin-neurophysin 1
P2RY1	P2Y purinoceptor 1
P2RY11	P2Y purinoceptor 11
P3H1	Prolyl 3-hydroxylase 1
P3H3	Prolyl 3-hydroxylase 3
P4HA2	Prolyl 4-hydroxylase subunit alpha-2
PAH	Phenylalanine-4-hydroxylase
PARK7	Protein DJ-1
PARP1	Poly [ADP-ribose] polymerase 1
PCK1	Phosphoenolpyruvate carboxykinase, cytosolic [GTP]
PCSK9	Proprotein convertase subtilisin/kexin type 9
PDE10A	cAMP and cAMP-inhibited cGMP 3',5'-cyclic phosphodiesterase 10A
PDE4B	cAMP-specific 3',5'-cyclic phosphodiesterase 4B
PDE4D	cAMP-specific 3',5'-cyclic phosphodiesterase 4D
PDGFA	Platelet-derived growth factor subunit A
PDPK1	3-phosphoinositide-dependent protein kinase 1
PGAM5	Serine/threonine-protein phosphatase PGAM5, mitochondrial
PGR	Progesterone receptor
PIK3CA	Phosphatidylinositol 4,5-bisphosphate 3-kinase catalytic subunit alpha isoform
PIK3CB	Phosphatidylinositol 4,5-bisphosphate 3-kinase catalytic subunit beta isoform
PIK3CD	Phosphatidylinositol 4,5-bisphosphate 3-kinase catalytic subunit delta isoform
PIK3CG	Phosphatidylinositol 4,5-bisphosphate 3-kinase catalytic subunit gamma isoform
PIM1	Serine/threonine-protein kinase pim-1
PKIA	cAMP-dependent protein kinase inhibitor alpha
PLAU	Urokinase-type plasminogen activator
PLK1	Serine/threonine-protein kinase PLK1
PM20D2	Peptidase M20 domain-containing protein 2
PNP	Purine nucleoside phosphorylase
PNPO	Pyridoxine-5'-phosphate oxidase
POLD1	DNA polymerase delta catalytic subunit
PPARG	Peroxisome proliferator-activated receptor gamma
PPIA	Peptidyl-prolyl cis-trans isomerase A
PRKAA1	5'-AMP-activated protein kinase catalytic subunit alpha-1
PRKAA2	5'-AMP-activated protein kinase catalytic subunit alpha-2
PRKAB1	5'-AMP-activated protein kinase subunit beta-1
PRKCA	Protein kinase C alpha type
PRKCB	Protein kinase C beta type
PRKCG	Protein kinase C gamma type
PRKCZ	Protein kinase C zeta type
PRSS1	Trypsin-1
PRSS3	Trypsin-3
PSPH	Phosphoserine phosphatase
PTGS1	Prostaglandin G/H synthase 1
PTGS2	Prostaglandin G/H synthase 2
PTPN1	Tyrosine-protein phosphatase non-receptor type 1
PYGL	Glycogen phosphorylase, liver form
QPCT	Glutaminyl-peptide cyclotransferase
RAB11A	Ras-related protein Rab-11A
RAC1	Ras-related C3 botulinum toxin substrate 1
RAC2	Ras-related C3 botulinum toxin substrate 2
RAC3	Ras-related C3 botulinum toxin substrate 3
RASGRF2	Ras-specific guanine nucleotide-releasing factor 2
RELA	Transcription factor p65
REN	Renin
RHOA	Transforming protein RhoA
RHOB	Rho-related GTP-binding protein RhoB
RTN4R	Reticulon-4 receptor
RTP1	Receptor-transporting protein 1
RUNX1T1	Protein CBFA2T1
RUNX2	Runt-related transcription factor 2
RXRA	Retinoic acid receptor RXR-alpha
SCN5A	Sodium channel protein type 5 subunit alpha
SDHA	Succinate dehydrogenase [ubiquinone] flavoprotein subunit, mitochondrial
SELP	P-selectin
SHBG	Sex hormone-binding globulin
SIRT1	NAD-dependent protein deacetylase sirtuin-1
SLC25A10	Mitochondrial dicarboxylate carrier
SLC2A1	Solute carrier family 2, facilitated glucose transporter member 1
SLC5A12	Sodium-coupled monocarboxylate transporter 2
SLC5A5	Sodium/iodide cotransporter cotransporter symporter
SLC5A6	Sodium-dependent multivitamin transporter
SLC5A8	Sodium-coupled monocarboxylate transporter 1
SLC6A2	Sodium-dependent noradrenaline transporter
SLC6A3	Sodium-dependent dopamine transporter
SLC6A4	Sodium-dependent serotonin transporter
SNRPA	U1 small nuclear ribonucleoprotein A
SOD1	Superoxide dismutase [Cu-Zn]
SOD2	Superoxide dismutase [Mn], mitochondrial
SORD	Sorbitol dehydrogenase
SPHK1	Sphingosine kinase 1
SQSTM1	Sequestosome-1
SRC	Proto-oncogene tyrosine-protein kinase Src
SRM	Spermidine synthase
SST	Somatostatin
STAT3	Signal transducer and activator of transcription 3
STS	Steryl-sulfatase
SULT2A1	Bile salt sulfotransferase
TEP1	Telomerase protein component 1
TGFBR2	TGF-beta receptor type-2
THRB	Thyroid hormone receptor beta
TNF	Tumor necrosis factor
TNFSF10	Tumor necrosis factor ligand superfamily member 10
TNK2	Activated CDC42 kinase 1
TP53	Cellular tumor antigen p53
TPI1	Triosephosphate isomerase
TPO	Thyroid peroxidase
TREM1	Triggering receptor expressed on myeloid cells 1
TTPA	Alpha-tocopherol transfer protein
TTR	Transthyretin
TYMP	Thymidine phosphorylase
TYR	Tyrosinase
VEGFA	Vascular endothelial growth factor A
WDTC1	WD and tetratricopeptide repeats protein 1
WEE1	Wee1-like protein kinase

## Sheet: TCMSP
CQF-related targets collected from TCMSP database
Compound	GENE name	Source
Adenosine	PTGS1	TCMSP
Adenosine	PNP	TCMSP
Adenosine	PTGS2	TCMSP
Adenosine	PTPN1	TCMSP
Adenosine	ADORA2A	TCMSP
Adenosine	ADA	TCMSP
Amygdalin	PTGS1	TCMSP
Amygdalin	PTGS2	TCMSP
Amygdalin	HSP90AA1	TCMSP
Amygdalin	PIK3CG	TCMSP
Amygdalin	CTSD	TCMSP
Amygdalin	NCOA2	TCMSP
Amygdalin	CALM1	TCMSP
Angelicin	CYP1A1	TCMSP
Berberine	NOS2	TCMSP
Berberine	PTGS1	TCMSP
Berberine	KCNH2	TCMSP
Berberine	ESR1	TCMSP
Berberine	AR	TCMSP
Berberine	SCN5A	TCMSP
Berberine	PTGS2	TCMSP
Berberine	RXRA	TCMSP
Berberine	ADRB2	TCMSP
Berberine	HSP90	TCMSP
Berberine	PRSS1	TCMSP
Berberine	NCOA2	TCMSP
Berberine	PDE10A	TCMSP
Caffeic acid	PTGS1	TCMSP
Caffeic acid	ADRB1	TCMSP
Caffeic acid	PTGS2	TCMSP
Caffeic acid	ADRA2A	TCMSP
Caffeic acid	ADRA2C	TCMSP
Caffeic acid	ADRB2	TCMSP
Caffeic acid	MAOB	TCMSP
Caffeic acid	MAOA	TCMSP
Caffeic acid	CTRB1	TCMSP
Epimedin B	PTGS1	TCMSP
Epimedin B	KCNH2	TCMSP
Epimedin B	ESR1	TCMSP
Epimedin B	AR	TCMSP
Epimedin B	SCN5A	TCMSP
Epimedin B	NR1C3	TCMSP
Epimedin B	F10	TCMSP
Epimedin B	PTGS2	TCMSP
Epimedin B	NOS1	TCMSP
Epimedin B	KDR	TCMSP
Epimedin B	RXRA	TCMSP
Epimedin B	ADRA1B	TCMSP
Epimedin B	ADRB2	TCMSP
Epimedin B	DPP4	TCMSP
Epimedin B	HSP90AA1	TCMSP
Epimedin B	CDC25B	TCMSP
Epimedin B	PRSS1	TCMSP
Epimedin B	ADH1B	TCMSP
Epimedin B	NCOA2	TCMSP
Hyperin	TOP2	TCMSP
Hyperin	PTPN1	TCMSP
Hyperin	PRSS1	TCMSP
Hyperin	NOS2	TCMSP
Hyperin	PTGS1	TCMSP
Hyperin	PTGS2	TCMSP
Hyperin	HSP90AA1	TCMSP
Hyperin	PIK3CG	TCMSP
Hyperin	NCOA2	TCMSP
Isoferulic acid	PTGS1	TCMSP
Isoferulic acid	ADRB1	TCMSP
Isoferulic acid	PTGS2	TCMSP
Isoferulic acid	NOS1	TCMSP
Isoferulic acid	ADRA2A	TCMSP
Isoferulic acid	ADRA2C	TCMSP
Isoferulic acid	SLC6A3	TCMSP
Isoferulic acid	ADRB2	TCMSP
Isoferulic acid	LTA4H	TCMSP
Isoferulic acid	MAOB	TCMSP
Isoferulic acid	MAOA	TCMSP
Isoferulic acid	ADRA1A	TCMSP
Ligustilide	PTGS2	TCMSP
Ligustilide	GABRA1	TCMSP
Limonin	CYP3A4	TCMSP
Liquiritigenin	PTGS1	TCMSP
Liquiritigenin	ESR1	TCMSP
Liquiritigenin	PTGS2	TCMSP
Liquiritigenin	RXRA	TCMSP
Liquiritigenin	ADRB2	TCMSP
Liquiritigenin	HSP90AA1	TCMSP
Liquiritigenin	PIK3CG	TCMSP
Liquiritigenin	MAOB	TCMSP
Liquiritigenin	SLC6A4	TCMSP
Liquiritigenin	PKIA	TCMSP
Phellodendrine	PTGS1	TCMSP
Phellodendrine	CHRM3	TCMSP
Phellodendrine	KCNH2	TCMSP
Phellodendrine	CHRM1	TCMSP
Phellodendrine	SCN5A	TCMSP
Phellodendrine	CHRM5	TCMSP
Phellodendrine	PTGS2	TCMSP
Phellodendrine	CHRM4	TCMSP
Phellodendrine	ADRA1B	TCMSP
Phellodendrine	ADRB2	TCMSP
Phellodendrine	OPRM1	TCMSP
Phellodendrine	HSP90AA1	TCMSP
Phellodendrine	CDC25B	TCMSP
Phellodendrine	NCOA2	TCMSP
Phellodendrine	NCOA1	TCMSP
Phellodendrine	CALM1	TCMSP
Protocatechuic acid	PTGS1	TCMSP
Protocatechuic acid	ALOX5	TCMSP
Protocatechuic acid	PTGS2	TCMSP
Protocatechuic acid	MAOB	TCMSP
Protocatechuic acid	LYZ	TCMSP
Protocatechuic acid	AKR1B1	TCMSP
Protocatechuic acid	ADH1C	TCMSP
Protocatechuic acid	PRSS3	TCMSP
Protocatechuic acid	PRKCA	TCMSP
Protocatechuic acid	PRKCB	TCMSP
Protocatechuic acid	PRKCG	TCMSP
Protocatechuic acid	MGAM	TCMSP
Protocatechuic acid	PRKCZ	TCMSP
Senkyunolide A	PTGS2	TCMSP
Senkyunolide A	NOS1	TCMSP
Senkyunolide A	GABRA2	TCMSP
Senkyunolide A	SLC6A2	TCMSP
Senkyunolide A	GABRA1	TCMSP
Senkyunolide A	GRIA2	TCMSP
Senkyunolide A	GABRA3	TCMSP
Senkyunolide A	GABRA6	TCMSP
Succinic acid	ABAT	TCMSP
Succinic acid	GOT1	TCMSP
Succinic acid	AKR1B1	TCMSP
Succinic acid	CTSD	TCMSP
Succinic acid	CDC25B	TCMSP
Succinic acid	BCHE	TCMSP
Succinic acid	ADH1B	TCMSP
Succinic acid	ADH1C	TCMSP
Succinic acid	ADH1A	TCMSP
Succinic acid	GOT2	TCMSP
Succinic acid	TPI1	TCMSP
Succinic acid	ME2	TCMSP
Succinic acid	ME3	TCMSP
Succinic acid	PRSS3	TCMSP
Succinic acid	OAT	TCMSP
Succinic acid	PTPN1	TCMSP
Succinic acid	GABRA1	TCMSP
Succinic acid	GLUD1	TCMSP
Succinic acid	OTC	TCMSP
Succinic acid	AGXT	TCMSP
Succinic acid	HHCMA56	TCMSP
Succinic acid	SDHA	TCMSP
Succinic acid	P3H1	TCMSP
Succinic acid	P3H3	TCMSP
Succinic acid	SLC25A10	TCMSP
Succinic acid	P4HA2	TCMSP
Succinic acid	CASP3	TCMSP
Succinic acid	CASP3	TCMSP

## Sheet: Pham Mapper
CQF-related targets collected from Pham Mapper database
Compound	GENE name	Source
Adenosine	NUDT9	Pham Mapper
Adenosine	CDK2	Pham Mapper
Adenosine	CA12	Pham Mapper
Adenosine	PDE4B	Pham Mapper
Adenosine	MTAP	Pham Mapper
Adenosine	FCAR	Pham Mapper
Adenosine	TGFBR2	Pham Mapper
Adenosine	HSPA8	Pham Mapper
Adenosine	DDX6	Pham Mapper
Adenosine	CHEK1	Pham Mapper
Adenosine	EGFR	Pham Mapper
Adenosine	CA1	Pham Mapper
Adenosine	BCHE	Pham Mapper
Adenosine	GBA	Pham Mapper
Adenosine	ADK	Pham Mapper
Adenosine	ANG	Pham Mapper
Adenosine	AMY1A	Pham Mapper
Adenosine	AMY1B	Pham Mapper
Adenosine	AMY1C	Pham Mapper
Adenosine	DCK	Pham Mapper
Adenosine	PYGL	Pham Mapper
Adenosine	CA2	Pham Mapper
Adenosine	BMP7	Pham Mapper
Adenosine	BAG1	Pham Mapper
Adenosine	BAG1	Pham Mapper
Adenosine	AMD1	Pham Mapper
Adenosine	PNP	Pham Mapper
Adenosine	PIM1	Pham Mapper
Adenosine	AKT1	Pham Mapper
Adenosine	CRAT	Pham Mapper
Adenosine	CSNK1G2	Pham Mapper
Adenosine	RAB11A	Pham Mapper
Adenosine	SRM	Pham Mapper
Adenosine	ISG20	Pham Mapper
Adenosine	HSP90AA1	Pham Mapper
Adenosine	CSNK2A1	Pham Mapper
Amygdalin	FAP	Pham Mapper
Amygdalin	NUDT9	Pham Mapper
Amygdalin	MTAP	Pham Mapper
Amygdalin	GBA	Pham Mapper
Amygdalin	TGFBR2	Pham Mapper
Amygdalin	BCHE	Pham Mapper
Amygdalin	PLAU	Pham Mapper
Amygdalin	CA1	Pham Mapper
Amygdalin	CHEK1	Pham Mapper
Amygdalin	HSPA8	Pham Mapper
Amygdalin	AMY1A	Pham Mapper
Amygdalin	AMY1B	Pham Mapper
Amygdalin	AMY1C	Pham Mapper
Amygdalin	EGFR	Pham Mapper
Amygdalin	PIM1	Pham Mapper
Amygdalin	NPR3	Pham Mapper
Amygdalin	BACE1	Pham Mapper
Amygdalin	ICAM2	Pham Mapper
Amygdalin	NR1H2	Pham Mapper
Amygdalin	CDK2	Pham Mapper
Amygdalin	PDE4B	Pham Mapper
Amygdalin	RTN4R	Pham Mapper
Amygdalin	PPIA	Pham Mapper
Amygdalin	IMPA1	Pham Mapper
Amygdalin	CTSS	Pham Mapper
Amygdalin	CA12	Pham Mapper
Amygdalin	PYGL	Pham Mapper
Amygdalin	CDK5R1	Pham Mapper
Amygdalin	CA2	Pham Mapper
Amygdalin	QPCT	Pham Mapper
Amygdalin	FCAR	Pham Mapper
Amygdalin	GALK1	Pham Mapper
Amygdalin	CMA1	Pham Mapper
Amygdalin	HK1	Pham Mapper
Amygdalin	LGALS7	Pham Mapper
Amygdalin	LGALS7B	Pham Mapper
Amygdalin	HCK	Pham Mapper
Amygdalin	PNP	Pham Mapper
Amygdalin	TNK2	Pham Mapper
Amygdalin	BMP7	Pham Mapper
Amygdalin	DPP4	Pham Mapper
Amygdalin	CASP7	Pham Mapper
Amygdalin	F2	Pham Mapper
Angelicin	CA2	Pham Mapper
Angelicin	BCHE	Pham Mapper
Angelicin	MAPK8	Pham Mapper
Angelicin	NOS3	Pham Mapper
Angelicin	CFD	Pham Mapper
Angelicin	MIF	Pham Mapper
Angelicin	PDE4D	Pham Mapper
Angelicin	EGFR	Pham Mapper
Angelicin	HSD11B1	Pham Mapper
Angelicin	F2	Pham Mapper
Angelicin	CTNNA1	Pham Mapper
Angelicin	HSD17B1	Pham Mapper
Angelicin	CDK2	Pham Mapper
Angelicin	PIM1	Pham Mapper
Angelicin	TTPA	Pham Mapper
Angelicin	SULT2A1	Pham Mapper
Angelicin	SORD	Pham Mapper
Angelicin	BCAT2	Pham Mapper
Angelicin	CCNA2	Pham Mapper
Angelicin	SRC	Pham Mapper
Angelicin	PAH	Pham Mapper
Angelicin	MAPK14	Pham Mapper
Angelicin	ADH5	Pham Mapper
Angelicin	PGR	Pham Mapper
Angelicin	DHODH	Pham Mapper
Angelicin	MTAP	Pham Mapper
Angelicin	SHBG	Pham Mapper
Angelicin	KDR	Pham Mapper
Angelicin	ALB	Pham Mapper
Arbutin	NUDT9	Pham Mapper
Arbutin	GBA	Pham Mapper
Arbutin	MTAP	Pham Mapper
Arbutin	CHEK1	Pham Mapper
Arbutin	TGFBR2	Pham Mapper
Arbutin	CTSS	Pham Mapper
Arbutin	BCHE	Pham Mapper
Arbutin	CCNA2	Pham Mapper
Arbutin	GSTP1	Pham Mapper
Arbutin	CDK2	Pham Mapper
Arbutin	PDE4B	Pham Mapper
Arbutin	CA12	Pham Mapper
Arbutin	PGR	Pham Mapper
Arbutin	PIM1	Pham Mapper
Arbutin	HK1	Pham Mapper
Arbutin	FKBP1A	Pham Mapper
Arbutin	PYGL	Pham Mapper
Arbutin	AKR1B1	Pham Mapper
Arbutin	AKR1B1	Pham Mapper
Arbutin	MIF	Pham Mapper
Arbutin	PDE4D	Pham Mapper
Arbutin	GSR	Pham Mapper
Arbutin	TNK2	Pham Mapper
Arbutin	ESR1	Pham Mapper
Arbutin	ESRRG	Pham Mapper
Arbutin	F2	Pham Mapper
Arbutin	BMP7	Pham Mapper
Arbutin	HSP90AA1	Pham Mapper
Arbutin	PPARG	Pham Mapper
Arbutin	EGFR	Pham Mapper
Arbutin	DCK	Pham Mapper
Arbutin	ANG	Pham Mapper
Arbutin	DDX6	Pham Mapper
Arbutin	AMD1	Pham Mapper
Arbutin	CASP7	Pham Mapper
Arbutin	GALK1	Pham Mapper
Arbutin	CTSK	Pham Mapper
Arbutin	CTSB	Pham Mapper
Arbutin	AKT1	Pham Mapper
Baohuoside I	HK1	Pham Mapper
Baohuoside I	CES1	Pham Mapper
Baohuoside I	THRB	Pham Mapper
Baohuoside I	KIF11	Pham Mapper
Baohuoside I	MAPK8	Pham Mapper
Baohuoside I	HCK	Pham Mapper
Baohuoside I	MAPK10	Pham Mapper
Baohuoside I	HSD17B11	Pham Mapper
Baohuoside I	TTR	Pham Mapper
Baohuoside I	GBA	Pham Mapper
Baohuoside I	CASP7	Pham Mapper
Baohuoside I	GSTP1	Pham Mapper
Baohuoside I	CMA1	Pham Mapper
Baohuoside I	STS	Pham Mapper
Baohuoside I	APOA2	Pham Mapper
Baohuoside I	PPIA	Pham Mapper
Baohuoside I	CTSS	Pham Mapper
Baohuoside I	F2	Pham Mapper
Baohuoside I	CA1	Pham Mapper
Baohuoside I	FAP	Pham Mapper
Baohuoside I	CFB	Pham Mapper
Baohuoside I	ALB	Pham Mapper
Baohuoside I	SELP	Pham Mapper
Baohuoside I	PDE4B	Pham Mapper
Baohuoside I	PIM1	Pham Mapper
Baohuoside I	MAPKAPK2	Pham Mapper
Baohuoside I	CA2	Pham Mapper
Baohuoside I	BCHE	Pham Mapper
Baohuoside I	CCNA2	Pham Mapper
Baohuoside I	PPARG	Pham Mapper
Baohuoside I	ESR1	Pham Mapper
Baohuoside I	TREM1	Pham Mapper
Baohuoside I	MAPK14	Pham Mapper
Baohuoside I	PIK3CG	Pham Mapper
Baohuoside I	PNP	Pham Mapper
Baohuoside I	CDK2	Pham Mapper
Baohuoside I	CDK5R1	Pham Mapper
Baohuoside I	NR1H2	Pham Mapper
Baohuoside I	PGR	Pham Mapper
Baohuoside I	MAOB	Pham Mapper
Baohuoside I	CHEK1	Pham Mapper
Baohuoside I	MMP13	Pham Mapper
Baohuoside I	CA12	Pham Mapper
Baohuoside I	CTSD	Pham Mapper
Baohuoside I	MAPK1	Pham Mapper
Baohuoside I	AR	Pham Mapper
Baohuoside I	NQO2	Pham Mapper
Baohuoside I	FKBP1A	Pham Mapper
Baohuoside I	EGFR	Pham Mapper
Caffeic acid	EGFR	Pham Mapper
Caffeic acid	CMA1	Pham Mapper
Caffeic acid	PIM1	Pham Mapper
Caffeic acid	FAP	Pham Mapper
Caffeic acid	CA2	Pham Mapper
Caffeic acid	PDPK1	Pham Mapper
Caffeic acid	CDK2	Pham Mapper
Caffeic acid	LCN2	Pham Mapper
Caffeic acid	CHEK1	Pham Mapper
Caffeic acid	PAH	Pham Mapper
Caffeic acid	BACE1	Pham Mapper
Caffeic acid	PTPN1	Pham Mapper
Caffeic acid	BMP7	Pham Mapper
Caffeic acid	TYMP	Pham Mapper
Caffeic acid	ESR1	Pham Mapper
Caffeic acid	KIF5B	Pham Mapper
Caffeic acid	MIF	Pham Mapper
Caffeic acid	DCK	Pham Mapper
Caffeic acid	MMP8	Pham Mapper
Caffeic acid	CSNK2A1	Pham Mapper
Caffeic acid	RAC2	Pham Mapper
Caffeic acid	SOD2	Pham Mapper
Caffeic acid	ISG20	Pham Mapper
Caffeic acid	CCNA2	Pham Mapper
Caffeic acid	PDE4B	Pham Mapper
Caffeic acid	AMD1	Pham Mapper
Caffeic acid	MTAP	Pham Mapper
Caffeic acid	YARS1	Pham Mapper
Caffeic acid	PDE4D	Pham Mapper
Caffeic acid	KIF11	Pham Mapper
Caffeic acid	HSP90AA1	Pham Mapper
Caffeic acid	EPHB4	Pham Mapper
Caffeic acid	CDK6	Pham Mapper
Caffeic acid	CPB1	Pham Mapper
Caffeic acid	GSK3B	Pham Mapper
Caffeic acid	AKT1	Pham Mapper
Caffeic acid	IMPDH2	Pham Mapper
Caffeic acid	AKR1C3	Pham Mapper
Caffeic acid	MAPK10	Pham Mapper
Caffeic acid	SRC	Pham Mapper
Caffeic acid	ESRRG	Pham Mapper
Caffeic acid	RHOA	Pham Mapper
Chlorogenic acid	DDX6	Pham Mapper
Chlorogenic acid	SNRPA	Pham Mapper
Chlorogenic acid	CA12	Pham Mapper
Chlorogenic acid	HSPA8	Pham Mapper
Chlorogenic acid	ESR2	Pham Mapper
Chlorogenic acid	FAP	Pham Mapper
Chlorogenic acid	GBA	Pham Mapper
Chlorogenic acid	MTAP	Pham Mapper
Chlorogenic acid	PDE4B	Pham Mapper
Chlorogenic acid	ESR1	Pham Mapper
Chlorogenic acid	EGFR	Pham Mapper
Chlorogenic acid	HCK	Pham Mapper
Chlorogenic acid	NUDT9	Pham Mapper
Chlorogenic acid	CMA1	Pham Mapper
Chlorogenic acid	CA1	Pham Mapper
Chlorogenic acid	PIM1	Pham Mapper
Chlorogenic acid	BCHE	Pham Mapper
Chlorogenic acid	CA2	Pham Mapper
Chlorogenic acid	PGR	Pham Mapper
Chlorogenic acid	AMY1A	Pham Mapper
Chlorogenic acid	AMY1B	Pham Mapper
Chlorogenic acid	AMY1C	Pham Mapper
Chlorogenic acid	MIF	Pham Mapper
Chlorogenic acid	ANG	Pham Mapper
Chlorogenic acid	PNP	Pham Mapper
Chlorogenic acid	CDK2	Pham Mapper
Chlorogenic acid	PNPO	Pham Mapper
Chlorogenic acid	CTSV	Pham Mapper
Chlorogenic acid	DAPK1	Pham Mapper
Chlorogenic acid	CHEK1	Pham Mapper
Chlorogenic acid	CTSD	Pham Mapper
Chlorogenic acid	TGFBR2	Pham Mapper
Chlorogenic acid	GSTP1	Pham Mapper
Chlorogenic acid	PLAU	Pham Mapper
Chlorogenic acid	KYAT1	Pham Mapper
Chlorogenic acid	LCN2	Pham Mapper
Chlorogenic acid	DHFR	Pham Mapper
Chlorogenic acid	FABP4	Pham Mapper
Chlorogenic acid	HK1	Pham Mapper
Chlorogenic acid	CSNK2A1	Pham Mapper
Chlorogenic acid	LGALS7	Pham Mapper
Chlorogenic acid	LGALS7B	Pham Mapper
Chlorogenic acid	PAH	Pham Mapper
Chlorogenic acid	HSP90AA1	Pham Mapper
Chlorogenic acid	SRC	Pham Mapper
Chlorogenic acid	BAG1	Pham Mapper
Chlorogenic acid	KIF5B	Pham Mapper
Chlorogenic acid	IMPA1	Pham Mapper
Chlorogenic acid	PSPH	Pham Mapper
Chlorogenic acid	FCAR	Pham Mapper
Epimedin B	FAP	Pham Mapper
Epimedin B	CFB	Pham Mapper
Epimedin B	GSTP1	Pham Mapper
Epimedin B	TTR	Pham Mapper
Epimedin B	TREM1	Pham Mapper
Epimedin B	HCK	Pham Mapper
Epimedin B	MAPK14	Pham Mapper
Epimedin B	F2	Pham Mapper
Epimedin B	DDX6	Pham Mapper
Epimedin B	CHEK1	Pham Mapper
Epimedin B	CMA1	Pham Mapper
Epimedin B	PIM1	Pham Mapper
Epimedin B	GBA	Pham Mapper
Epimedin B	MAPK1	Pham Mapper
Epimedin B	BCHE	Pham Mapper
Epimedin B	MAPK10	Pham Mapper
Epimedin B	MMP3	Pham Mapper
Epimedin B	CASP7	Pham Mapper
Epimedin B	CDK2	Pham Mapper
Epimedin B	FKBP1A	Pham Mapper
Epimedin B	PPIA	Pham Mapper
Epimedin B	CA1	Pham Mapper
Epimedin B	STS	Pham Mapper
Epimedin B	CA2	Pham Mapper
Epimedin B	CTSV	Pham Mapper
Epimedin B	CTSD	Pham Mapper
Epimedin B	APOA2	Pham Mapper
Epimedin B	KIF11	Pham Mapper
Epimedin B	ANG	Pham Mapper
Epimedin B	MMP13	Pham Mapper
Epimedin B	PNP	Pham Mapper
Epimedin B	MAOB	Pham Mapper
Epimedin B	MTAP	Pham Mapper
Epimedin B	ALB	Pham Mapper
Epimedin B	QPCT	Pham Mapper
Epimedin B	PDE4B	Pham Mapper
Epimedin B	MAPK8	Pham Mapper
Epimedin B	MAPKAPK2	Pham Mapper
Epimedin B	CA12	Pham Mapper
Epimedin B	KDR	Pham Mapper
Epimedin B	AKR1B1	Pham Mapper
Epimedin B	PDE4D	Pham Mapper
Epimedin B	TGFBR2	Pham Mapper
Epimedin B	CES1	Pham Mapper
Epimedin B	CHIT1	Pham Mapper
Epimedin B	RTN4R	Pham Mapper
Epimedin B	NUDT9	Pham Mapper
Hyperin	HCK	Pham Mapper
Hyperin	TTR	Pham Mapper
Hyperin	CA1	Pham Mapper
Hyperin	PDE4D	Pham Mapper
Hyperin	TREM1	Pham Mapper
Hyperin	TGFBR2	Pham Mapper
Hyperin	GSTP1	Pham Mapper
Hyperin	ESR2	Pham Mapper
Hyperin	CA12	Pham Mapper
Hyperin	BACE1	Pham Mapper
Hyperin	BCHE	Pham Mapper
Hyperin	ESR1	Pham Mapper
Hyperin	CTSS	Pham Mapper
Hyperin	CCNA2	Pham Mapper
Hyperin	GALK1	Pham Mapper
Hyperin	GBA	Pham Mapper
Hyperin	CTSV	Pham Mapper
Hyperin	CA2	Pham Mapper
Hyperin	NR1H2	Pham Mapper
Hyperin	CDK2	Pham Mapper
Hyperin	FKBP1A	Pham Mapper
Hyperin	PPIA	Pham Mapper
Hyperin	EGFR	Pham Mapper
Hyperin	RTN4R	Pham Mapper
Hyperin	CMA1	Pham Mapper
Hyperin	CHEK1	Pham Mapper
Hyperin	FAP	Pham Mapper
Hyperin	PNP	Pham Mapper
Hyperin	MAPK10	Pham Mapper
Hyperin	F2	Pham Mapper
Hyperin	PGR	Pham Mapper
Hyperin	DDX6	Pham Mapper
Hyperin	CTSD	Pham Mapper
Hyperin	CFB	Pham Mapper
Hyperin	PDE4B	Pham Mapper
Hyperin	PLAU	Pham Mapper
Hyperin	AR	Pham Mapper
Hyperin	PIK3CG	Pham Mapper
Hyperin	HSPA8	Pham Mapper
Hyperin	KDR	Pham Mapper
Hyperin	GSR	Pham Mapper
Hyperin	MAPK8	Pham Mapper
Hyperin	AMY1A	Pham Mapper
Hyperin	AMY1B	Pham Mapper
Hyperin	AMY1C	Pham Mapper
Hyperin	MAPK1	Pham Mapper
Hyperin	BMP7	Pham Mapper
Hyperin	PIM1	Pham Mapper
Icariin	THRB	Pham Mapper
Icariin	TTR	Pham Mapper
Icariin	SELP	Pham Mapper
Icariin	BCHE	Pham Mapper
Icariin	MTAP	Pham Mapper
Icariin	PIM1	Pham Mapper
Icariin	GBA	Pham Mapper
Icariin	NUDT9	Pham Mapper
Icariin	GSTP1	Pham Mapper
Icariin	TGFBR2	Pham Mapper
Icariin	CHEK1	Pham Mapper
Icariin	CA2	Pham Mapper
Icariin	CTSD	Pham Mapper
Icariin	CFB	Pham Mapper
Icariin	MAPK10	Pham Mapper
Icariin	CMA1	Pham Mapper
Icariin	HCK	Pham Mapper
Icariin	CA12	Pham Mapper
Icariin	CDK2	Pham Mapper
Icariin	FAP	Pham Mapper
Icariin	CCNA2	Pham Mapper
Icariin	MAPK1	Pham Mapper
Icariin	PPIA	Pham Mapper
Icariin	PNP	Pham Mapper
Icariin	NQO2	Pham Mapper
Icariin	STS	Pham Mapper
Icariin	PDE4D	Pham Mapper
Icariin	CA1	Pham Mapper
Icariin	AKT1	Pham Mapper
Icariin	HSP90AA1	Pham Mapper
Icariin	MMP3	Pham Mapper
Icariin	NR1H2	Pham Mapper
Icariin	APCS	Pham Mapper
Icariin	CRAT	Pham Mapper
Icariin	CFD	Pham Mapper
Icariin	LGALS7	Pham Mapper
Icariin	LGALS7B	Pham Mapper
Icariin	MIF	Pham Mapper
Icariin	NOS3	Pham Mapper
Icariin	NCS1	Pham Mapper
Icariin	PYGL	Pham Mapper
Icariin	AMY1A	Pham Mapper
Icariin	AMY1B	Pham Mapper
Icariin	AMY1C	Pham Mapper
Icariin	KIF11	Pham Mapper
Icariin	BMP7	Pham Mapper
Icariin	ANXA5	Pham Mapper
Icariin	PGR	Pham Mapper
Icariin	PNPO	Pham Mapper
Icariin	AKR1B1	Pham Mapper
Isoferulic acid	FAP	Pham Mapper
Isoferulic acid	CA2	Pham Mapper
Isoferulic acid	PIM1	Pham Mapper
Isoferulic acid	CDK2	Pham Mapper
Isoferulic acid	CMA1	Pham Mapper
Isoferulic acid	EGFR	Pham Mapper
Isoferulic acid	PDPK1	Pham Mapper
Isoferulic acid	PAH	Pham Mapper
Isoferulic acid	PDE4D	Pham Mapper
Isoferulic acid	CHEK1	Pham Mapper
Isoferulic acid	MAPK10	Pham Mapper
Isoferulic acid	TYMP	Pham Mapper
Isoferulic acid	LCN2	Pham Mapper
Isoferulic acid	SRC	Pham Mapper
Isoferulic acid	MMP8	Pham Mapper
Isoferulic acid	MIF	Pham Mapper
Isoferulic acid	PLK1	Pham Mapper
Isoferulic acid	PSPH	Pham Mapper
Isoferulic acid	KIF5B	Pham Mapper
Isoferulic acid	CCNA2	Pham Mapper
Isoferulic acid	CFB	Pham Mapper
Isoferulic acid	ME2	Pham Mapper
Isoferulic acid	BCAT2	Pham Mapper
Isoferulic acid	BMP7	Pham Mapper
Isoferulic acid	AMD1	Pham Mapper
Isoferulic acid	KIF11	Pham Mapper
Isoferulic acid	ESRRG	Pham Mapper
Isoferulic acid	PTPN1	Pham Mapper
Isoferulic acid	PDE4B	Pham Mapper
Isoferulic acid	OTC	Pham Mapper
Isoferulic acid	CPB1	Pham Mapper
Isoferulic acid	ISG20	Pham Mapper
Isoferulic acid	RAC2	Pham Mapper
Isoferulic acid	GSK3B	Pham Mapper
Isoferulic acid	MAPK8	Pham Mapper
Isoferulic acid	RHOA	Pham Mapper
Isoferulic acid	CDK6	Pham Mapper
Isoferulic acid	AKT1	Pham Mapper
Isoferulic acid	CBR1	Pham Mapper
Isoferulic acid	YARS1	Pham Mapper
Isoferulic acid	EPHB4	Pham Mapper
Isoferulic acid	HSP90AA1	Pham Mapper
Isoferulic acid	AKR1B1	Pham Mapper
Isoferulic acid	FGFR1	Pham Mapper
Isoferulic acid	DCK	Pham Mapper
Isoferulic acid	CTSB	Pham Mapper
Isoferulic acid	GLRX	Pham Mapper
Liquiritin	ESR1	Pham Mapper
Liquiritin	HSD17B11	Pham Mapper
Liquiritin	NUDT9	Pham Mapper
Liquiritin	TTR	Pham Mapper
Liquiritin	MTAP	Pham Mapper
Liquiritin	CHEK1	Pham Mapper
Liquiritin	TGFBR2	Pham Mapper
Liquiritin	CDK2	Pham Mapper
Liquiritin	HCK	Pham Mapper
Liquiritin	CA2	Pham Mapper
Liquiritin	GBA	Pham Mapper
Liquiritin	AKR1C3	Pham Mapper
Liquiritin	CTSV	Pham Mapper
Liquiritin	CCNA2	Pham Mapper
Liquiritin	GSTP1	Pham Mapper
Liquiritin	PIM1	Pham Mapper
Liquiritin	PDE4B	Pham Mapper
Liquiritin	CTSS	Pham Mapper
Liquiritin	BCHE	Pham Mapper
Liquiritin	IMPA1	Pham Mapper
Liquiritin	AMY1A	Pham Mapper
Liquiritin	AMY1B	Pham Mapper
Liquiritin	AMY1C	Pham Mapper
Liquiritin	AR	Pham Mapper
Liquiritin	CA1	Pham Mapper
Liquiritin	CASP3	Pham Mapper
Liquiritin	HSPA8	Pham Mapper
Liquiritin	CTSD	Pham Mapper
Liquiritin	CA12	Pham Mapper
Liquiritin	ALB	Pham Mapper
Liquiritin	GSR	Pham Mapper
Liquiritin	APOA2	Pham Mapper
Liquiritin	STS	Pham Mapper
Liquiritin	DDX6	Pham Mapper
Liquiritin	CDK6	Pham Mapper
Liquiritin	PPIA	Pham Mapper
Liquiritin	PPARG	Pham Mapper
Liquiritin	CFB	Pham Mapper
Liquiritin	HK1	Pham Mapper
Liquiritin	HSP90AA1	Pham Mapper
Liquiritin	MAPK1	Pham Mapper
Liquiritin	SHBG	Pham Mapper
Liquiritin	ESR2	Pham Mapper
Liquiritin	GALK1	Pham Mapper
Liquiritin	F2	Pham Mapper
Liquiritin	MAPK10	Pham Mapper
Liquiritin	ALDH2	Pham Mapper
Protocatechuic acid	DDX6	Pham Mapper
Protocatechuic acid	BCHE	Pham Mapper
Protocatechuic acid	GBA	Pham Mapper
Protocatechuic acid	CDK2	Pham Mapper
Protocatechuic acid	PDE4B	Pham Mapper
Protocatechuic acid	LCN2	Pham Mapper
Protocatechuic acid	PAH	Pham Mapper
Protocatechuic acid	CFB	Pham Mapper
Protocatechuic acid	CA1	Pham Mapper
Protocatechuic acid	BACE1	Pham Mapper
Protocatechuic acid	AMY1A	Pham Mapper
Protocatechuic acid	AMY1B	Pham Mapper
Protocatechuic acid	AMY1C	Pham Mapper
Protocatechuic acid	F10	Pham Mapper
Protocatechuic acid	ANG	Pham Mapper
Protocatechuic acid	PIM1	Pham Mapper
Protocatechuic acid	TYMP	Pham Mapper
Protocatechuic acid	PNP	Pham Mapper
Protocatechuic acid	NOS3	Pham Mapper
Protocatechuic acid	BCAT2	Pham Mapper
Protocatechuic acid	KIF5B	Pham Mapper
Protocatechuic acid	IMPA1	Pham Mapper
Protocatechuic acid	HSP90AA1	Pham Mapper
Protocatechuic acid	CTSK	Pham Mapper
Salidroside	TGFBR2	Pham Mapper
Salidroside	PIM1	Pham Mapper
Salidroside	HCK	Pham Mapper
Salidroside	CCNA2	Pham Mapper
Salidroside	FKBP1A	Pham Mapper
Salidroside	AMY1A	Pham Mapper
Salidroside	AMY1B	Pham Mapper
Salidroside	AMY1C	Pham Mapper
Salidroside	PPIA	Pham Mapper
Salidroside	CHEK1	Pham Mapper
Salidroside	MAPK1	Pham Mapper
Salidroside	GSTP1	Pham Mapper
Salidroside	AKR1B1	Pham Mapper
Salidroside	ESR1	Pham Mapper
Salidroside	NPR3	Pham Mapper
Salidroside	FAP	Pham Mapper
Salidroside	CA1	Pham Mapper
Salidroside	CA1	Pham Mapper
Salidroside	CDK2	Pham Mapper
Salidroside	BCHE	Pham Mapper
Salidroside	IMPA1	Pham Mapper
Salidroside	PDE4B	Pham Mapper
Salidroside	HSPA8	Pham Mapper
Salidroside	CA12	Pham Mapper
Salidroside	HSP90AA1	Pham Mapper
Salidroside	NR1H2	Pham Mapper
Salidroside	PGR	Pham Mapper
Salidroside	CMA1	Pham Mapper
Salidroside	DDX6	Pham Mapper
Salidroside	CTSV	Pham Mapper
Salidroside	CASP3	Pham Mapper
Salidroside	PNP	Pham Mapper
Salidroside	QPCT	Pham Mapper
Salidroside	EGFR	Pham Mapper
Salidroside	CDK5R1	Pham Mapper
Salidroside	YARS1	Pham Mapper
Salidroside	GALK1	Pham Mapper
Salidroside	DAPK1	Pham Mapper

## Sheet: HERB
CQF-related targets collected from HERB database
Compound	GENE name	Source
Adenosine	ASIC2	HERB
Adenosine	ASIC1	HERB
Adenosine	ACTA1	HERB
Adenosine	ACTA2	HERB
Adenosine	ACTB	HERB
Adenosine	ACTC1	HERB
Adenosine	ACTG1	HERB
Adenosine	ACTG2	HERB
Adenosine	ADA	HERB
Adenosine	ADAR	HERB
Adenosine	ADARB1	HERB
Adenosine	ADARB2	HERB
Adenosine	ADK	HERB
Adenosine	ADORA1	HERB
Adenosine	ADORA2A	HERB
Adenosine	ADORA2B	HERB
Adenosine	AMBP	HERB
Adenosine	AR	HERB
Adenosine	BCKDHA	HERB
Adenosine	CASP1	HERB
Adenosine	CASP3	HERB
Adenosine	CD79A	HERB
Adenosine	CREB1	HERB
Adenosine	DDC	HERB
Adenosine	DPP4	HERB
Adenosine	EDN1	HERB
Adenosine	EPO	HERB
Adenosine	F3	HERB
Adenosine	FGF7	HERB
Adenosine	FN1	HERB
Adenosine	FOS	HERB
Adenosine	FYN	HERB
Adenosine	GCG	HERB
Adenosine	HCRT	HERB
Adenosine	HIF1A	HERB
Adenosine	MR1	HERB
Adenosine	HMOX1	HERB
Adenosine	HNRNPD	HERB
Adenosine	JCHAIN	HERB
Adenosine	IL6	HERB
Adenosine	CXCL8	HERB
Adenosine	IL10	HERB
Adenosine	IL12A	HERB
Adenosine	IL12B	HERB
Adenosine	IL13	HERB
Adenosine	KCNN4	HERB
Adenosine	MMP1	HERB
Adenosine	MMP9	HERB
Adenosine	NOS1	HERB
Adenosine	NOS3	HERB
Adenosine	OXT	HERB
Adenosine	P2RY1	HERB
Adenosine	P2RY11	HERB
Adenosine	RAC1	HERB
Adenosine	RAC3	HERB
Adenosine	REN	HERB
Adenosine	CX3CL1	HERB
Adenosine	SLC5A5	HERB
Adenosine	SLC6A4	HERB
Adenosine	TNF	HERB
Adenosine	TYR	HERB
Adenosine	VEGFA	HERB
Adenosine	SPHK1	HERB
Adenosine	SLC5A6	HERB
Adenosine	ASIC3	HERB
Adenosine	ACTR3	HERB
Adenosine	ACTR2	HERB
Adenosine	ACTR1B	HERB
Adenosine	ACTR1A	HERB
Adenosine	ATP8A1	HERB
Adenosine	ACTL7B	HERB
Adenosine	ACTL7A	HERB
Adenosine	WDTC1	HERB
Adenosine	ACTL6B	HERB
Adenosine	GHRL	HERB
Adenosine	ASIC5	HERB
Adenosine	ACTRT3	HERB
Adenosine	ACTR8	HERB
Adenosine	ACTRT1	HERB
Adenosine	ACTRT2	HERB
Adenosine	SLC5A12	HERB
Adenosine	SLC5A8	HERB
Adenosine	ADAL	HERB
Amygdalin	ESR1	HERB
Amygdalin	NOS2	HERB
Amygdalin	PPARG	HERB
Amygdalin	NCOA2	HERB
Amygdalin	ESR2	HERB
Amygdalin	MAPK14	HERB
Amygdalin	CA2	HERB
Amygdalin	AR	HERB
Amygdalin	PTGS1	HERB
Amygdalin	DPEP1	HERB
Amygdalin	CDK2	HERB
Amygdalin	GSK3B	HERB
Amygdalin	PTGS2	HERB
Amygdalin	CCNA2	HERB
Amygdalin	PRSS1	HERB
Amygdalin	DPP4	HERB
Amygdalin	PIM1	HERB
Angelicin	BIRC2	HERB
Angelicin	BAX	HERB
Angelicin	BCL2	HERB
Angelicin	CASP3	HERB
Angelicin	CASP9	HERB
Angelicin	CYP1A1	HERB
Angelicin	ICAM1	HERB
Angelicin	FAM102A	HERB
Berberine	ADRB2	HERB
Berberine	AGT	HERB
Berberine	AHR	HERB
Berberine	AR	HERB
Berberine	BAX	HERB
Berberine	CCND1	HERB
Berberine	BCL2	HERB
Berberine	BCL2L1	HERB
Berberine	BID	HERB
Berberine	CALM3	HERB
Berberine	RUNX1T1	HERB
Berberine	CCNB1	HERB
Berberine	CD69	HERB
Berberine	CDC42	HERB
Berberine	CDK2	HERB
Berberine	CDK4	HERB
Berberine	CDKN1A	HERB
Berberine	CYP1A1	HERB
Berberine	DDIT3	HERB
Berberine	EGFR	HERB
Berberine	EGR1	HERB
Berberine	ESR1	HERB
Berberine	FOS	HERB
Berberine	HIF1A	HERB
Berberine	HNF4A	HERB
Berberine	IFNG	HERB
Berberine	IL1B	HERB
Berberine	IL2RA	HERB
Berberine	IL4	HERB
Berberine	IL6	HERB
Berberine	CXCL8	HERB
Berberine	IL17A	HERB
Berberine	INS	HERB
Berberine	EIF6	HERB
Berberine	JUN	HERB
Berberine	KCNH2	HERB
Berberine	MPO	HERB
Berberine	NFKBIA	HERB
Berberine	NOS2	HERB
Berberine	PDGFA	HERB
Berberine	POLD1	HERB
Berberine	MAPK1	HERB
Berberine	PRSS1	HERB
Berberine	PTGS1	HERB
Berberine	PTGS2	HERB
Berberine	RAC1	HERB
Berberine	RASGRF2	HERB
Berberine	RELA	HERB
Berberine	RXRA	HERB
Berberine	SCN5A	HERB
Berberine	CCL2	HERB
Berberine	CXCL12	HERB
Berberine	SLC2A1	HERB
Berberine	TEP1	HERB
Berberine	TNF	HERB
Berberine	TP53	HERB
Berberine	VEGFA	HERB
Berberine	WEE1	HERB
Berberine	MGAM	HERB
Berberine	ABCG2	HERB
Berberine	PDE10A	HERB
Berberine	GAL	HERB
Berberine	HERC5	HERB
Berberine	CYCS	HERB
Berberine	PCSK9	HERB
Caffeic acid	ACHE	HERB
Caffeic acid	CYP1A1	HERB
Caffeic acid	GFAP	HERB
Caffeic acid	IGF2	HERB
Caffeic acid	PRKCB	HERB
Caffeic acid	PTGS1	HERB
Caffeic acid	PTGS2	HERB
Caffeic acid	RAC1	HERB
Caffeic acid	SELP	HERB
Caffeic acid	TNF	HERB
Caffeic acid	DPEP1	HERB
Caffeic acid	SLC6A3	HERB
Caffeic acid	CTRB1	HERB
Caffeic acid	ADRA2C	HERB
Caffeic acid	ADRB2	HERB
Caffeic acid	AKR1B1	HERB
Caffeic acid	ADRA1D	HERB
Caffeic acid	DPP4	HERB
Caffeic acid	CDK2	HERB
Caffeic acid	MAOB	HERB
Caffeic acid	ADRB1	HERB
Caffeic acid	MAOA	HERB
Caffeic acid	LYZ	HERB
Caffeic acid	PLAU	HERB
Caffeic acid	CA2	HERB
Caffeic acid	NOS2	HERB
Caffeic acid	ADRA2A	HERB
Caffeic acid	PRSS1	HERB
Chlorogenic acid	MT3	HERB
Chlorogenic acid	TPO	HERB
Epimedin B	ADRB2	HERB
Epimedin B	ADRB3	HERB
Epimedin B	AR	HERB
Epimedin B	CALM3	HERB
Epimedin B	CDK2	HERB
Epimedin B	ESR1	HERB
Epimedin B	IGHG1	HERB
Epimedin B	KCNH2	HERB
Epimedin B	KDR	HERB
Epimedin B	PRSS1	HERB
Epimedin B	PTGS1	HERB
Epimedin B	PTGS2	HERB
Epimedin B	RXRA	HERB
Epimedin B	SCN5A	HERB
Epimedin B	F8A1	HERB
Epimedin B	ESM1	HERB
Epimedin B	ACP4	HERB
Epimedin B	RTP1	HERB
Epimedin B	PM20D2	HERB
Epimedin B	KSR2	HERB
Hyperin	PPARG	HERB
Hyperin	NOS2	HERB
Hyperin	ESR2	HERB
Hyperin	CDK2	HERB
Hyperin	DPEP1	HERB
Hyperin	PTGS1	HERB
Hyperin	CA2	HERB
Hyperin	MAPK14	HERB
Hyperin	PTGS2	HERB
Hyperin	AR	HERB
Hyperin	GSK3B	HERB
Hyperin	ESR1	HERB
Hyperin	PIM1	HERB
Hyperin	CCNA2	HERB
Hyperin	NCOA2	HERB
Hyperin	PRSS1	HERB
Icariin	STAT3	HERB
Icariin	OCN	HERB
Icariin	MAPK14	HERB
Icariin	FOXO1	HERB
Icariin	ERK	HERB
Icariin	ATF2	HERB
Icariin	MAPK3	HERB
Icariin	ERK2	HERB
Icariin	RUNX2	HERB
Icariin	OSX	HERB
Icariin	BMP2	HERB
Isoferulic acid	ADRA1A	HERB
Isoferulic acid	ADRA2A	HERB
Isoferulic acid	ADRB1	HERB
Isoferulic acid	ADRB2	HERB
Isoferulic acid	ADRB3	HERB
Isoferulic acid	CXCL1	HERB
Isoferulic acid	MAOA	HERB
Isoferulic acid	MAOB	HERB
Isoferulic acid	OXA1L	HERB
Isoferulic acid	PTGS1	HERB
Isoferulic acid	PTGS2	HERB
Isoferulic acid	SLC6A3	HERB
Isoferulic acid	DPMl	HERB
Ligustilide	ABCB1	HERB
Ligustilide	SST	HERB
Ligustilide	KL	HERB
Ligustilide	ACP4	HERB
Limonin	CYP3A4	HERB
Limonin	AR	HERB
Liquiritin	CALM3	HERB
Liquiritin	KDR	HERB
Liquiritin	PTGS2	HERB
Liquiritin	SOD1	HERB
Liquiritin	F8A1	HERB
Liquiritin	ESM1	HERB
Liquiritin	PM20D2	HERB
Phellodendrine	CCNA2	HERB
Phellodendrine	CHRM4	HERB
Phellodendrine	CDK2	HERB
Phellodendrine	RXRA	HERB
Phellodendrine	DPP4	HERB
Phellodendrine	PTGS2	HERB
Phellodendrine	CA2	HERB
Phellodendrine	PIM1	HERB
Phellodendrine	CHRM1	HERB
Phellodendrine	PPARG	HERB
Phellodendrine	ADRA1B	HERB
Phellodendrine	ESR2	HERB
Phellodendrine	OPRM1	HERB
Phellodendrine	SCN5A	HERB
Phellodendrine	AR	HERB
Phellodendrine	ESR1	HERB
Phellodendrine	NCOA1	HERB
Phellodendrine	KCNH2	HERB
Phellodendrine	GSK3B	HERB
Phellodendrine	CHRM3	HERB
Phellodendrine	ADRA1D	HERB
Phellodendrine	PTGS1	HERB
Phellodendrine	CHEK1	HERB
Phellodendrine	PRSS1	HERB
Phellodendrine	MAPK14	HERB
Phellodendrine	NOS2	HERB
Phellodendrine	NCOA2	HERB
Phellodendrine	OPRD1	HERB
Phellodendrine	ACHE	HERB
Phellodendrine	ADRB2	HERB
Phellodendrine	CHRM5	HERB
Protocatechuic acid	PARK7	HERB
Protocatechuic acid	MTOR	HERB
Protocatechuic acid	NFE2L2	HERB
Protocatechuic acid	BAX	HERB
Protocatechuic acid	BCL2	HERB
Protocatechuic acid	CASP3	HERB
Protocatechuic acid	CASP8	HERB
Protocatechuic acid	CASP9	HERB
Protocatechuic acid	IL1B	HERB
Protocatechuic acid	IL10	HERB
Protocatechuic acid	AKT1	HERB
Protocatechuic acid	RHOB	HERB
Protocatechuic acid	MMP2	HERB
Protocatechuic acid	NFKB1	HERB
Protocatechuic acid	RAS	HERB
Salidroside	DDIT3	HERB
Salidroside	NFKB1	HERB
Salidroside	TNF	HERB
Salidroside	KAT2B	HERB
Salidroside	RELA	HERB
Salidroside	AKT1	HERB
Salidroside	SIRT1	HERB
Salidroside	IL6	HERB
Salidroside	PIK3CA	HERB
Salidroside	PIK3CB	HERB
Salidroside	PIK3CD	HERB
Salidroside	PIK3CG	HERB
Salidroside	PRKAA1	HERB
Salidroside	PRKAA2	HERB
Salidroside	PRKAB1	HERB
Salidroside	TNF	HERB
Salidroside	FGF2	HERB
Salidroside	HGF	HERB
Salidroside	HMOX1	HERB
Salidroside	MET	HERB
Salidroside	HIF1A	HERB
Salidroside	TNF	HERB
Salidroside	PGAM5	HERB
Salidroside	BCL2L1	HERB
Salidroside	MAPT	HERB
Salidroside	GSK3B	HERB
Salidroside	MTOR	HERB
Salidroside	MYHC	HERB
Salidroside	ADORA2A	HERB
Salidroside	CYCS	HERB
Salidroside	BAX	HERB
Salidroside	BCL2	HERB
Salidroside	CASP9	HERB
Salidroside	AKT1	HERB
Salidroside	G6PC	HERB
Salidroside	PIK3CA	HERB
Salidroside	PIK3CB	HERB
Salidroside	PIK3CD	HERB
Salidroside	PIK3CG	HERB
Salidroside	PCK1	HERB
Salidroside	GSK3B	HERB
Salidroside	AKT1	HERB
Salidroside	MTOR	HERB
Salidroside	VEGFA	HERB
Salidroside	BCL2L1	HERB
Salidroside	MAPK1	HERB
Salidroside	MAPK3	HERB
Salidroside	BAX	HERB
Salidroside	PARP1	HERB
Salidroside	PARP1	HERB
Senkyunolide A	GRIA2	HERB
Senkyunolide A	PTGS2	HERB
Senkyunolide A	RELA	HERB
Senkyunolide A	SLC6A2	HERB
Senkyunolide A	TNF	HERB
Senkyunolide A	ACP4	HERB
Senkyunolide A	RTP1	HERB
Trigonelline	KHDRBS1	HERB
Trigonelline	NUP62	HERB
Trigonelline	GABPA	HERB
Trigonelline	GPX4	HERB
Trigonelline	GTF2H1	HERB
Trigonelline	NFE2L2	HERB
Trigonelline	DCTN4	HERB
Trigonelline	SQSTM1	HERB
Trigonelline	KEAP1	HERB
Trigonelline	GABPA	HERB
Trigonelline	HMOX1	HERB
Trigonelline	NFE2L2	HERB
Trigonelline	KEAP1	HERB
Trigonelline	GABPA	HERB
Trigonelline	NFE2L2	HERB
Trigonelline	TNFSF10	HERB
