# Supplementary material for: Chang qing formula ameliorates colitis-associated colorectal cancer via suppressing IL-17/NF-κB/STAT3 pathway in mice as revealed by network pharmacology study
Source: Front Pharmacol. 2022 Aug 3;13:893231. doi: 10.3389/fphar.2022.893231 (PMC9382085; doi:10.3389/fphar.2022.893231)
Supplement: Supplementary file 2 [file Table3.XLSX]

## Sheet: Sheet1
Herb-compound-target network
NAME	TARGET
RP	Protocatechuic acid
RP	Succinic acid
RP	Trigonelline
RB	Adenosine
RB	Angelicin
RB	Hyperin
RAS	Isoferulic acid
RAS	Ligustilide
RAS	Senkyunolide A
RAS	Succinic acid
RG	Liquiritigenin
RG	Liquiritin
RG	Protocatechuic acid
CP	Berberine
CP	Chlorogenic acid
CP	Hyperin
CP	Limonin
CP	Phellodendrine
SAA	Amygdalin
HT	Caffeic acid
RPL	Hyperin
RPL	Succinic acid
SC	Arbutin
SC	Caffeic acid
SC	Chlorogenic acid
SC	Hyperin
HE	Baohuoside I
HE	Chlorogenic acid
HE	Epimedin B
HE	Hyperin
HE	Icariin
HE	Salidroside
Adenosine	PTGS1
Adenosine	PNP
Adenosine	PTGS2
Adenosine	PTPN1
Adenosine	ADORA2A
Adenosine	ADA
Adenosine	NUDT9
Adenosine	CDK2
Adenosine	CA12
Adenosine	PDE4B
Adenosine	MTAP
Adenosine	FCAR
Adenosine	TGFBR2
Adenosine	HSPA8
Adenosine	DDX6
Adenosine	CHEK1
Adenosine	EGFR
Adenosine	CA1
Adenosine	BCHE
Adenosine	GBA
Adenosine	ADK
Adenosine	ANG
Adenosine	AMY1A
Adenosine	AMY1B
Adenosine	AMY1C
Adenosine	DCK
Adenosine	PYGL
Adenosine	CA2
Adenosine	BMP7
Adenosine	BAG1
Adenosine	AMD1
Adenosine	PIM1
Adenosine	AKT1
Adenosine	CRAT
Adenosine	CSNK1G2
Adenosine	RAB11A
Adenosine	SRM
Adenosine	ISG20
Adenosine	HSP90AA1
Adenosine	CSNK2A1
Adenosine	ASIC2
Adenosine	ASIC1
Adenosine	ACTA1
Adenosine	ACTA2
Adenosine	ACTB
Adenosine	ACTC1
Adenosine	ACTG1
Adenosine	ACTG2
Adenosine	ADAR
Adenosine	ADARB1
Adenosine	ADARB2
Adenosine	ADORA1
Adenosine	ADORA2B
Adenosine	AMBP
Adenosine	AR
Adenosine	BCKDHA
Adenosine	CASP1
Adenosine	CASP3
Adenosine	CD79A
Adenosine	CREB1
Adenosine	DDC
Adenosine	DPP4
Adenosine	EDN1
Adenosine	EPO
Adenosine	F3
Adenosine	FGF7
Adenosine	FN1
Adenosine	FOS
Adenosine	FYN
Adenosine	GCG
Adenosine	HCRT
Adenosine	HIF1A
Adenosine	MR1
Adenosine	HMOX1
Adenosine	HNRNPD
Adenosine	JCHAIN
Adenosine	IL6
Adenosine	CXCL8
Adenosine	IL10
Adenosine	IL12A
Adenosine	IL12B
Adenosine	IL13
Adenosine	KCNN4
Adenosine	MMP1
Adenosine	MMP9
Adenosine	NOS1
Adenosine	NOS3
Adenosine	OXT
Adenosine	P2RY1
Adenosine	P2RY11
Adenosine	RAC1
Adenosine	RAC3
Adenosine	REN
Adenosine	CX3CL1
Adenosine	SLC5A5
Adenosine	SLC6A4
Adenosine	TNF
Adenosine	TYR
Adenosine	VEGFA
Adenosine	SPHK1
Adenosine	SLC5A6
Adenosine	ASIC3
Adenosine	ACTR3
Adenosine	ACTR2
Adenosine	ACTR1B
Adenosine	ACTR1A
Adenosine	ATP8A1
Adenosine	ACTL7B
Adenosine	ACTL7A
Adenosine	WDTC1
Adenosine	ACTL6B
Adenosine	GHRL
Adenosine	ASIC5
Adenosine	ACTRT3
Adenosine	ACTR8
Adenosine	ACTRT1
Adenosine	ACTRT2
Adenosine	SLC5A12
Adenosine	SLC5A8
Adenosine	ADAL
Amygdalin	PTGS1
Amygdalin	PTGS2
Amygdalin	HSP90AA1
Amygdalin	PIK3CG
Amygdalin	CTSD
Amygdalin	NCOA2
Amygdalin	CALM1
Amygdalin	FAP
Amygdalin	NUDT9
Amygdalin	MTAP
Amygdalin	GBA
Amygdalin	TGFBR2
Amygdalin	BCHE
Amygdalin	PLAU
Amygdalin	CA1
Amygdalin	CHEK1
Amygdalin	HSPA8
Amygdalin	AMY1A
Amygdalin	AMY1B
Amygdalin	AMY1C
Amygdalin	EGFR
Amygdalin	PIM1
Amygdalin	NPR3
Amygdalin	BACE1
Amygdalin	ICAM2
Amygdalin	NR1H2
Amygdalin	CDK2
Amygdalin	PDE4B
Amygdalin	RTN4R
Amygdalin	PPIA
Amygdalin	IMPA1
Amygdalin	CTSS
Amygdalin	CA12
Amygdalin	PYGL
Amygdalin	CDK5R1
Amygdalin	CA2
Amygdalin	QPCT
Amygdalin	FCAR
Amygdalin	GALK1
Amygdalin	CMA1
Amygdalin	HK1
Amygdalin	LGALS7
Amygdalin	LGALS7B
Amygdalin	HCK
Amygdalin	PNP
Amygdalin	TNK2
Amygdalin	BMP7
Amygdalin	DPP4
Amygdalin	CASP7
Amygdalin	F2
Amygdalin	ESR1
Amygdalin	NOS2
Amygdalin	PPARG
Amygdalin	ESR2
Amygdalin	MAPK14
Amygdalin	AR
Amygdalin	DPEP1
Amygdalin	GSK3B
Amygdalin	CCNA2
Amygdalin	PRSS1
Angelicin	CYP1A1
Angelicin	CA2
Angelicin	BCHE
Angelicin	MAPK8
Angelicin	NOS3
Angelicin	CFD
Angelicin	MIF
Angelicin	PDE4D
Angelicin	EGFR
Angelicin	HSD11B1
Angelicin	F2
Angelicin	CTNNA1
Angelicin	HSD17B1
Angelicin	CDK2
Angelicin	PIM1
Angelicin	TTPA
Angelicin	SULT2A1
Angelicin	SORD
Angelicin	BCAT2
Angelicin	CCNA2
Angelicin	SRC
Angelicin	PAH
Angelicin	MAPK14
Angelicin	ADH5
Angelicin	PGR
Angelicin	DHODH
Angelicin	MTAP
Angelicin	SHBG
Angelicin	KDR
Angelicin	ALB
Angelicin	BIRC2
Angelicin	BAX
Angelicin	BCL2
Angelicin	CASP3
Angelicin	CASP9
Angelicin	ICAM1
Angelicin	FAM102A
Arbutin	NUDT9
Arbutin	GBA
Arbutin	MTAP
Arbutin	CHEK1
Arbutin	TGFBR2
Arbutin	CTSS
Arbutin	BCHE
Arbutin	CCNA2
Arbutin	GSTP1
Arbutin	CDK2
Arbutin	PDE4B
Arbutin	CA12
Arbutin	PGR
Arbutin	PIM1
Arbutin	HK1
Arbutin	FKBP1A
Arbutin	PYGL
Arbutin	AKR1B1
Arbutin	MIF
Arbutin	PDE4D
Arbutin	GSR
Arbutin	TNK2
Arbutin	ESR1
Arbutin	ESRRG
Arbutin	F2
Arbutin	BMP7
Arbutin	HSP90AA1
Arbutin	PPARG
Arbutin	EGFR
Arbutin	DCK
Arbutin	ANG
Arbutin	DDX6
Arbutin	AMD1
Arbutin	CASP7
Arbutin	GALK1
Arbutin	CTSK
Arbutin	CTSB
Arbutin	AKT1
Baohuoside I	HK1
Baohuoside I	CES1
Baohuoside I	THRB
Baohuoside I	KIF11
Baohuoside I	MAPK8
Baohuoside I	HCK
Baohuoside I	MAPK10
Baohuoside I	HSD17B11
Baohuoside I	TTR
Baohuoside I	GBA
Baohuoside I	CASP7
Baohuoside I	GSTP1
Baohuoside I	CMA1
Baohuoside I	STS
Baohuoside I	APOA2
Baohuoside I	PPIA
Baohuoside I	CTSS
Baohuoside I	F2
Baohuoside I	CA1
Baohuoside I	FAP
Baohuoside I	CFB
Baohuoside I	ALB
Baohuoside I	SELP
Baohuoside I	PDE4B
Baohuoside I	PIM1
Baohuoside I	MAPKAPK2
Baohuoside I	CA2
Baohuoside I	BCHE
Baohuoside I	CCNA2
Baohuoside I	PPARG
Baohuoside I	ESR1
Baohuoside I	TREM1
Baohuoside I	MAPK14
Baohuoside I	PIK3CG
Baohuoside I	PNP
Baohuoside I	CDK2
Baohuoside I	CDK5R1
Baohuoside I	NR1H2
Baohuoside I	PGR
Baohuoside I	MAOB
Baohuoside I	CHEK1
Baohuoside I	MMP13
Baohuoside I	CA12
Baohuoside I	CTSD
Baohuoside I	MAPK1
Baohuoside I	AR
Baohuoside I	NQO2
Baohuoside I	FKBP1A
Baohuoside I	EGFR
Berberine	NOS2
Berberine	PTGS1
Berberine	KCNH2
Berberine	ESR1
Berberine	AR
Berberine	SCN5A
Berberine	PTGS2
Berberine	RXRA
Berberine	ADRB2
Berberine	HSP90
Berberine	PRSS1
Berberine	NCOA2
Berberine	PDE10A
Berberine	AGT
Berberine	AHR
Berberine	BAX
Berberine	CCND1
Berberine	BCL2
Berberine	BCL2L1
Berberine	BID
Berberine	CALM3
Berberine	RUNX1T1
Berberine	CCNB1
Berberine	CD69
Berberine	CDC42
Berberine	CDK2
Berberine	CDK4
Berberine	CDKN1A
Berberine	CYP1A1
Berberine	DDIT3
Berberine	EGFR
Berberine	EGR1
Berberine	FOS
Berberine	HIF1A
Berberine	HNF4A
Berberine	IFNG
Berberine	IL1B
Berberine	IL2RA
Berberine	IL4
Berberine	IL6
Berberine	CXCL8
Berberine	IL17A
Berberine	INS
Berberine	EIF6
Berberine	JUN
Berberine	MPO
Berberine	NFKBIA
Berberine	PDGFA
Berberine	POLD1
Berberine	MAPK1
Berberine	RAC1
Berberine	RASGRF2
Berberine	RELA
Berberine	CCL2
Berberine	CXCL12
Berberine	SLC2A1
Berberine	TEP1
Berberine	TNF
Berberine	TP53
Berberine	VEGFA
Berberine	WEE1
Berberine	MGAM
Berberine	ABCG2
Berberine	GAL
Berberine	HERC5
Berberine	CYCS
Berberine	PCSK9
Caffeic acid	PTGS1
Caffeic acid	ADRB1
Caffeic acid	PTGS2
Caffeic acid	ADRA2A
Caffeic acid	ADRA2C
Caffeic acid	ADRB2
Caffeic acid	MAOB
Caffeic acid	MAOA
Caffeic acid	CTRB1
Caffeic acid	EGFR
Caffeic acid	CMA1
Caffeic acid	PIM1
Caffeic acid	FAP
Caffeic acid	CA2
Caffeic acid	PDPK1
Caffeic acid	CDK2
Caffeic acid	LCN2
Caffeic acid	CHEK1
Caffeic acid	PAH
Caffeic acid	BACE1
Caffeic acid	PTPN1
Caffeic acid	BMP7
Caffeic acid	TYMP
Caffeic acid	ESR1
Caffeic acid	KIF5B
Caffeic acid	MIF
Caffeic acid	DCK
Caffeic acid	MMP8
Caffeic acid	CSNK2A1
Caffeic acid	RAC2
Caffeic acid	SOD2
Caffeic acid	ISG20
Caffeic acid	CCNA2
Caffeic acid	PDE4B
Caffeic acid	AMD1
Caffeic acid	MTAP
Caffeic acid	YARS1
Caffeic acid	PDE4D
Caffeic acid	KIF11
Caffeic acid	HSP90AA1
Caffeic acid	EPHB4
Caffeic acid	CDK6
Caffeic acid	CPB1
Caffeic acid	GSK3B
Caffeic acid	AKT1
Caffeic acid	IMPDH2
Caffeic acid	AKR1C3
Caffeic acid	MAPK10
Caffeic acid	SRC
Caffeic acid	ESRRG
Caffeic acid	RHOA
Caffeic acid	ACHE
Caffeic acid	CYP1A1
Caffeic acid	GFAP
Caffeic acid	IGF2
Caffeic acid	PRKCB
Caffeic acid	RAC1
Caffeic acid	SELP
Caffeic acid	TNF
Caffeic acid	DPEP1
Caffeic acid	SLC6A3
Caffeic acid	AKR1B1
Caffeic acid	ADRA1D
Caffeic acid	DPP4
Caffeic acid	LYZ
Caffeic acid	PLAU
Caffeic acid	NOS2
Caffeic acid	PRSS1
Chlorogenic acid	DDX6
Chlorogenic acid	SNRPA
Chlorogenic acid	CA12
Chlorogenic acid	HSPA8
Chlorogenic acid	ESR2
Chlorogenic acid	FAP
Chlorogenic acid	GBA
Chlorogenic acid	MTAP
Chlorogenic acid	PDE4B
Chlorogenic acid	ESR1
Chlorogenic acid	EGFR
Chlorogenic acid	HCK
Chlorogenic acid	NUDT9
Chlorogenic acid	CMA1
Chlorogenic acid	CA1
Chlorogenic acid	PIM1
Chlorogenic acid	BCHE
Chlorogenic acid	CA2
Chlorogenic acid	PGR
Chlorogenic acid	AMY1A
Chlorogenic acid	AMY1B
Chlorogenic acid	AMY1C
Chlorogenic acid	MIF
Chlorogenic acid	ANG
Chlorogenic acid	PNP
Chlorogenic acid	CDK2
Chlorogenic acid	PNPO
Chlorogenic acid	CTSV
Chlorogenic acid	DAPK1
Chlorogenic acid	CHEK1
Chlorogenic acid	CTSD
Chlorogenic acid	TGFBR2
Chlorogenic acid	GSTP1
Chlorogenic acid	PLAU
Chlorogenic acid	KYAT1
Chlorogenic acid	LCN2
Chlorogenic acid	DHFR
Chlorogenic acid	FABP4
Chlorogenic acid	HK1
Chlorogenic acid	CSNK2A1
Chlorogenic acid	LGALS7
Chlorogenic acid	LGALS7B
Chlorogenic acid	PAH
Chlorogenic acid	HSP90AA1
Chlorogenic acid	SRC
Chlorogenic acid	BAG1
Chlorogenic acid	KIF5B
Chlorogenic acid	IMPA1
Chlorogenic acid	PSPH
Chlorogenic acid	FCAR
Chlorogenic acid	MT3
Chlorogenic acid	TPO
Epimedin B	PTGS1
Epimedin B	KCNH2
Epimedin B	ESR1
Epimedin B	AR
Epimedin B	SCN5A
Epimedin B	NR1C3
Epimedin B	F10
Epimedin B	PTGS2
Epimedin B	NOS1
Epimedin B	KDR
Epimedin B	RXRA
Epimedin B	ADRA1B
Epimedin B	ADRB2
Epimedin B	DPP4
Epimedin B	HSP90AA1
Epimedin B	CDC25B
Epimedin B	PRSS1
Epimedin B	ADH1B
Epimedin B	NCOA2
Epimedin B	FAP
Epimedin B	CFB
Epimedin B	GSTP1
Epimedin B	TTR
Epimedin B	TREM1
Epimedin B	HCK
Epimedin B	MAPK14
Epimedin B	F2
Epimedin B	DDX6
Epimedin B	CHEK1
Epimedin B	CMA1
Epimedin B	PIM1
Epimedin B	GBA
Epimedin B	MAPK1
Epimedin B	BCHE
Epimedin B	MAPK10
Epimedin B	MMP3
Epimedin B	CASP7
Epimedin B	CDK2
Epimedin B	FKBP1A
Epimedin B	PPIA
Epimedin B	CA1
Epimedin B	STS
Epimedin B	CA2
Epimedin B	CTSV
Epimedin B	CTSD
Epimedin B	APOA2
Epimedin B	KIF11
Epimedin B	ANG
Epimedin B	MMP13
Epimedin B	PNP
Epimedin B	MAOB
Epimedin B	MTAP
Epimedin B	ALB
Epimedin B	QPCT
Epimedin B	PDE4B
Epimedin B	MAPK8
Epimedin B	MAPKAPK2
Epimedin B	CA12
Epimedin B	AKR1B1
Epimedin B	PDE4D
Epimedin B	TGFBR2
Epimedin B	CES1
Epimedin B	CHIT1
Epimedin B	RTN4R
Epimedin B	NUDT9
Epimedin B	ADRB3
Epimedin B	CALM3
Epimedin B	IGHG1
Epimedin B	F8A1
Epimedin B	ESM1
Epimedin B	ACP4
Epimedin B	RTP1
Epimedin B	PM20D2
Epimedin B	KSR2
Hyperin	TOP2
Hyperin	PTPN1
Hyperin	PRSS1
Hyperin	NOS2
Hyperin	PTGS1
Hyperin	PTGS2
Hyperin	HSP90AA1
Hyperin	PIK3CG
Hyperin	NCOA2
Hyperin	HCK
Hyperin	TTR
Hyperin	CA1
Hyperin	PDE4D
Hyperin	TREM1
Hyperin	TGFBR2
Hyperin	GSTP1
Hyperin	ESR2
Hyperin	CA12
Hyperin	BACE1
Hyperin	BCHE
Hyperin	ESR1
Hyperin	CTSS
Hyperin	CCNA2
Hyperin	GALK1
Hyperin	GBA
Hyperin	CTSV
Hyperin	CA2
Hyperin	NR1H2
Hyperin	CDK2
Hyperin	FKBP1A
Hyperin	PPIA
Hyperin	EGFR
Hyperin	RTN4R
Hyperin	CMA1
Hyperin	CHEK1
Hyperin	FAP
Hyperin	PNP
Hyperin	MAPK10
Hyperin	F2
Hyperin	PGR
Hyperin	DDX6
Hyperin	CTSD
Hyperin	CFB
Hyperin	PDE4B
Hyperin	PLAU
Hyperin	AR
Hyperin	HSPA8
Hyperin	KDR
Hyperin	GSR
Hyperin	MAPK8
Hyperin	AMY1A
Hyperin	AMY1B
Hyperin	AMY1C
Hyperin	MAPK1
Hyperin	BMP7
Hyperin	PIM1
Hyperin	PPARG
Hyperin	DPEP1
Hyperin	MAPK14
Hyperin	GSK3B
Icariin	THRB
Icariin	TTR
Icariin	SELP
Icariin	BCHE
Icariin	MTAP
Icariin	PIM1
Icariin	GBA
Icariin	NUDT9
Icariin	GSTP1
Icariin	TGFBR2
Icariin	CHEK1
Icariin	CA2
Icariin	CTSD
Icariin	CFB
Icariin	MAPK10
Icariin	CMA1
Icariin	HCK
Icariin	CA12
Icariin	CDK2
Icariin	FAP
Icariin	CCNA2
Icariin	MAPK1
Icariin	PPIA
Icariin	PNP
Icariin	NQO2
Icariin	STS
Icariin	PDE4D
Icariin	CA1
Icariin	AKT1
Icariin	HSP90AA1
Icariin	MMP3
Icariin	NR1H2
Icariin	APCS
Icariin	CRAT
Icariin	CFD
Icariin	LGALS7
Icariin	LGALS7B
Icariin	MIF
Icariin	NOS3
Icariin	NCS1
Icariin	PYGL
Icariin	AMY1A
Icariin	AMY1B
Icariin	AMY1C
Icariin	KIF11
Icariin	BMP7
Icariin	ANXA5
Icariin	PGR
Icariin	PNPO
Icariin	AKR1B1
Icariin	STAT3
Icariin	OCN
Icariin	MAPK14
Icariin	FOXO1
Icariin	ERK
Icariin	ATF2
Icariin	MAPK3
Icariin	ERK2
Icariin	RUNX2
Icariin	OSX
Icariin	BMP2
Isoferulic acid	PTGS1
Isoferulic acid	ADRB1
Isoferulic acid	PTGS2
Isoferulic acid	NOS1
Isoferulic acid	ADRA2A
Isoferulic acid	ADRA2C
Isoferulic acid	SLC6A3
Isoferulic acid	ADRB2
Isoferulic acid	LTA4H
Isoferulic acid	MAOB
Isoferulic acid	MAOA
Isoferulic acid	ADRA1A
Isoferulic acid	FAP
Isoferulic acid	CA2
Isoferulic acid	PIM1
Isoferulic acid	CDK2
Isoferulic acid	CMA1
Isoferulic acid	EGFR
Isoferulic acid	PDPK1
Isoferulic acid	PAH
Isoferulic acid	PDE4D
Isoferulic acid	CHEK1
Isoferulic acid	MAPK10
Isoferulic acid	TYMP
Isoferulic acid	LCN2
Isoferulic acid	SRC
Isoferulic acid	MMP8
Isoferulic acid	MIF
Isoferulic acid	PLK1
Isoferulic acid	PSPH
Isoferulic acid	KIF5B
Isoferulic acid	CCNA2
Isoferulic acid	CFB
Isoferulic acid	ME2
Isoferulic acid	BCAT2
Isoferulic acid	BMP7
Isoferulic acid	AMD1
Isoferulic acid	KIF11
Isoferulic acid	ESRRG
Isoferulic acid	PTPN1
Isoferulic acid	PDE4B
Isoferulic acid	OTC
Isoferulic acid	CPB1
Isoferulic acid	ISG20
Isoferulic acid	RAC2
Isoferulic acid	GSK3B
Isoferulic acid	MAPK8
Isoferulic acid	RHOA
Isoferulic acid	CDK6
Isoferulic acid	AKT1
Isoferulic acid	CBR1
Isoferulic acid	YARS1
Isoferulic acid	EPHB4
Isoferulic acid	HSP90AA1
Isoferulic acid	AKR1B1
Isoferulic acid	FGFR1
Isoferulic acid	DCK
Isoferulic acid	CTSB
Isoferulic acid	GLRX
Isoferulic acid	ADRB3
Isoferulic acid	CXCL1
Isoferulic acid	OXA1L
Isoferulic acid	DPMl
Ligustilide	PTGS2
Ligustilide	GABRA1
Ligustilide	ABCB1
Ligustilide	SST
Ligustilide	KL
Ligustilide	ACP4
Limonin	CYP3A4
Limonin	AR
Liquiritigenin	PTGS1
Liquiritigenin	ESR1
Liquiritigenin	PTGS2
Liquiritigenin	RXRA
Liquiritigenin	ADRB2
Liquiritigenin	HSP90AA1
Liquiritigenin	PIK3CG
Liquiritigenin	MAOB
Liquiritigenin	SLC6A4
Liquiritigenin	PKIA
Liquiritin	ESR1
Liquiritin	HSD17B11
Liquiritin	NUDT9
Liquiritin	TTR
Liquiritin	MTAP
Liquiritin	CHEK1
Liquiritin	TGFBR2
Liquiritin	CDK2
Liquiritin	HCK
Liquiritin	CA2
Liquiritin	GBA
Liquiritin	AKR1C3
Liquiritin	CTSV
Liquiritin	CCNA2
Liquiritin	GSTP1
Liquiritin	PIM1
Liquiritin	PDE4B
Liquiritin	CTSS
Liquiritin	BCHE
Liquiritin	IMPA1
Liquiritin	AMY1A
Liquiritin	AMY1B
Liquiritin	AMY1C
Liquiritin	AR
Liquiritin	CA1
Liquiritin	CASP3
Liquiritin	HSPA8
Liquiritin	CTSD
Liquiritin	CA12
Liquiritin	ALB
Liquiritin	GSR
Liquiritin	APOA2
Liquiritin	STS
Liquiritin	DDX6
Liquiritin	CDK6
Liquiritin	PPIA
Liquiritin	PPARG
Liquiritin	CFB
Liquiritin	HK1
Liquiritin	HSP90AA1
Liquiritin	MAPK1
Liquiritin	SHBG
Liquiritin	ESR2
Liquiritin	GALK1
Liquiritin	F2
Liquiritin	MAPK10
Liquiritin	ALDH2
Liquiritin	CALM3
Liquiritin	KDR
Liquiritin	PTGS2
Liquiritin	SOD1
Liquiritin	F8A1
Liquiritin	ESM1
Liquiritin	PM20D2
Phellodendrine	PTGS1
Phellodendrine	CHRM3
Phellodendrine	KCNH2
Phellodendrine	CHRM1
Phellodendrine	SCN5A
Phellodendrine	CHRM5
Phellodendrine	PTGS2
Phellodendrine	CHRM4
Phellodendrine	ADRA1B
Phellodendrine	ADRB2
Phellodendrine	OPRM1
Phellodendrine	HSP90AA1
Phellodendrine	CDC25B
Phellodendrine	NCOA2
Phellodendrine	NCOA1
Phellodendrine	CALM1
Phellodendrine	CCNA2
Phellodendrine	CDK2
Phellodendrine	RXRA
Phellodendrine	DPP4
Phellodendrine	CA2
Phellodendrine	PIM1
Phellodendrine	PPARG
Phellodendrine	ESR2
Phellodendrine	AR
Phellodendrine	ESR1
Phellodendrine	GSK3B
Phellodendrine	ADRA1D
Phellodendrine	CHEK1
Phellodendrine	PRSS1
Phellodendrine	MAPK14
Phellodendrine	NOS2
Phellodendrine	OPRD1
Phellodendrine	ACHE
Protocatechuic acid	PTGS1
Protocatechuic acid	ALOX5
Protocatechuic acid	PTGS2
Protocatechuic acid	MAOB
Protocatechuic acid	LYZ
Protocatechuic acid	AKR1B1
Protocatechuic acid	ADH1C
Protocatechuic acid	PRSS3
Protocatechuic acid	PRKCA
Protocatechuic acid	PRKCB
Protocatechuic acid	PRKCG
Protocatechuic acid	MGAM
Protocatechuic acid	PRKCZ
Protocatechuic acid	DDX6
Protocatechuic acid	BCHE
Protocatechuic acid	GBA
Protocatechuic acid	CDK2
Protocatechuic acid	PDE4B
Protocatechuic acid	LCN2
Protocatechuic acid	PAH
Protocatechuic acid	CFB
Protocatechuic acid	CA1
Protocatechuic acid	BACE1
Protocatechuic acid	AMY1A
Protocatechuic acid	AMY1B
Protocatechuic acid	AMY1C
Protocatechuic acid	F10
Protocatechuic acid	ANG
Protocatechuic acid	PIM1
Protocatechuic acid	TYMP
Protocatechuic acid	PNP
Protocatechuic acid	NOS3
Protocatechuic acid	BCAT2
Protocatechuic acid	KIF5B
Protocatechuic acid	IMPA1
Protocatechuic acid	HSP90AA1
Protocatechuic acid	CTSK
Protocatechuic acid	PARK7
Protocatechuic acid	MTOR
Protocatechuic acid	NFE2L2
Protocatechuic acid	BAX
Protocatechuic acid	BCL2
Protocatechuic acid	CASP3
Protocatechuic acid	CASP8
Protocatechuic acid	CASP9
Protocatechuic acid	IL1B
Protocatechuic acid	IL10
Protocatechuic acid	AKT1
Protocatechuic acid	RHOB
Protocatechuic acid	MMP2
Protocatechuic acid	NFKB1
Protocatechuic acid	RAS
Salidroside	TGFBR2
Salidroside	PIM1
Salidroside	HCK
Salidroside	CCNA2
Salidroside	FKBP1A
Salidroside	AMY1A
Salidroside	AMY1B
Salidroside	AMY1C
Salidroside	PPIA
Salidroside	CHEK1
Salidroside	MAPK1
Salidroside	GSTP1
Salidroside	AKR1B1
Salidroside	ESR1
Salidroside	NPR3
Salidroside	FAP
Salidroside	CA1
Salidroside	CDK2
Salidroside	BCHE
Salidroside	IMPA1
Salidroside	PDE4B
Salidroside	HSPA8
Salidroside	CA12
Salidroside	HSP90AA1
Salidroside	NR1H2
Salidroside	PGR
Salidroside	CMA1
Salidroside	DDX6
Salidroside	CTSV
Salidroside	CASP3
Salidroside	PNP
Salidroside	QPCT
Salidroside	EGFR
Salidroside	CDK5R1
Salidroside	YARS1
Salidroside	GALK1
Salidroside	DAPK1
Salidroside	DDIT3
Salidroside	NFKB1
Salidroside	TNF
Salidroside	KAT2B
Salidroside	RELA
Salidroside	AKT1
Salidroside	SIRT1
Salidroside	IL6
Salidroside	PIK3CA
Salidroside	PIK3CB
Salidroside	PIK3CD
Salidroside	PIK3CG
Salidroside	PRKAA1
Salidroside	PRKAA2
Salidroside	PRKAB1
Salidroside	FGF2
Salidroside	HGF
Salidroside	HMOX1
Salidroside	MET
Salidroside	HIF1A
Salidroside	PGAM5
Salidroside	BCL2L1
Salidroside	MAPT
Salidroside	GSK3B
Salidroside	MTOR
Salidroside	MYHC
Salidroside	ADORA2A
Salidroside	CYCS
Salidroside	BAX
Salidroside	BCL2
Salidroside	CASP9
Salidroside	G6PC
Salidroside	PCK1
Salidroside	VEGFA
Salidroside	MAPK3
Salidroside	PARP1
Senkyunolide A	PTGS2
Senkyunolide A	NOS1
Senkyunolide A	GABRA2
Senkyunolide A	SLC6A2
Senkyunolide A	GABRA1
Senkyunolide A	GRIA2
Senkyunolide A	GABRA3
Senkyunolide A	GABRA6
Senkyunolide A	RELA
Senkyunolide A	TNF
Senkyunolide A	ACP4
Senkyunolide A	RTP1
Succinic acid	ABAT
Succinic acid	GOT1
Succinic acid	AKR1B1
Succinic acid	CTSD
Succinic acid	CDC25B
Succinic acid	BCHE
Succinic acid	ADH1B
Succinic acid	ADH1C
Succinic acid	ADH1A
Succinic acid	GOT2
Succinic acid	TPI1
Succinic acid	ME2
Succinic acid	ME3
Succinic acid	PRSS3
Succinic acid	OAT
Succinic acid	PTPN1
Succinic acid	GABRA1
Succinic acid	GLUD1
Succinic acid	OTC
Succinic acid	AGXT
Succinic acid	HHCMA56
Succinic acid	SDHA
Succinic acid	P3H1
Succinic acid	P3H3
Succinic acid	SLC25A10
Succinic acid	P4HA2
Succinic acid	CASP3
Trigonelline	KHDRBS1
Trigonelline	NUP62
Trigonelline	GABPA
Trigonelline	GPX4
Trigonelline	GTF2H1
Trigonelline	NFE2L2
Trigonelline	DCTN4
Trigonelline	SQSTM1
Trigonelline	KEAP1
Trigonelline	HMOX1
Trigonelline	TNFSF10
Salidroside	EGFR
Salidroside	EPHB4
Salidroside	ESR1
Salidroside	ESR2
Salidroside	FAP
Salidroside	FGF2
Salidroside	FKBP1A
Salidroside	G6PC
Salidroside	GALK1
Salidroside	GBA
Salidroside	GSK3B
Salidroside	GSTP1
Salidroside	HCK
Salidroside	HGF
Salidroside	HIF1A
Salidroside	HK1
Salidroside	HMOX1
Salidroside	HSP90AA1
Salidroside	HSPA8
Salidroside	IL6
Salidroside	IMPA1
Salidroside	KAT2B
Salidroside	MAPK1
Salidroside	MAPK3
Salidroside	MAPT
Salidroside	MET
Salidroside	MTAP
Salidroside	MTOR
Salidroside	MYHC
Salidroside	NFKB1
Salidroside	NPR3
Salidroside	NR1H2
Salidroside	NUDT9
Salidroside	PARP1
Salidroside	PCK1
Salidroside	PDE4B
Salidroside	PGAM5
Salidroside	PGR
Salidroside	PIK3CA
Salidroside	PIK3CB
Salidroside	PIK3CD
Salidroside	PIK3CG
Salidroside	PIM1
Salidroside	PNP
Salidroside	PPIA
Salidroside	PRKAA1
Salidroside	PRKAA2
Salidroside	PRKAB1
Salidroside	QPCT
Salidroside	RELA
Salidroside	SIRT1
Salidroside	TGFBR2
Salidroside	TNF
Salidroside	VEGFA
Salidroside	YARS1
Senkyunolide A	ACP4
Senkyunolide A	GABRA1
Senkyunolide A	GABRA2
Senkyunolide A	GABRA3
Senkyunolide A	GABRA6
Senkyunolide A	GRIA2
Senkyunolide A	NOS1
Senkyunolide A	PTGS2
Senkyunolide A	RELA
Senkyunolide A	RTP1
Senkyunolide A	SLC6A2
Senkyunolide A	TNF
Succinic acid	ABAT
Succinic acid	ADH1A
Succinic acid	ADH1B
Succinic acid	ADH1C
Succinic acid	AGXT
Succinic acid	AKR1B1
Succinic acid	BCHE
Succinic acid	CASP3
Succinic acid	CDC25B
Succinic acid	CTSD
Succinic acid	GABRA1
Succinic acid	GLUD1
Succinic acid	GOT1
Succinic acid	GOT2
Succinic acid	HHCMA56
Succinic acid	ME2
Succinic acid	ME3
Succinic acid	OAT
Succinic acid	OTC
Succinic acid	P3H1
Succinic acid	P3H3
Succinic acid	P4HA2
Succinic acid	PRSS3
Succinic acid	PTPN1
Succinic acid	SDHA
Succinic acid	SLC25A10
Succinic acid	TPI1
Trigonelline	DCTN4
Trigonelline	GABPA
Trigonelline	GPX4
Trigonelline	GTF2H1
Trigonelline	HMOX1
Trigonelline	KEAP1
Trigonelline	KHDRBS1
Trigonelline	NFE2L2
Trigonelline	NUP62
Trigonelline	SQSTM1
Trigonelline	TNFSF10
