# Supplementary material for: Chang qing formula ameliorates colitis-associated colorectal cancer via suppressing IL-17/NF-κB/STAT3 pathway in mice as revealed by network pharmacology study
Source: Front Pharmacol. 2022 Aug 3;13:893231. doi: 10.3389/fphar.2022.893231 (PMC9382085; doi:10.3389/fphar.2022.893231)
Supplement: Supplementary file 3 [file Table6.XLSX]

## Sheet: Sheet1
KEGG pathway results analysised by GluGO
GOID	GOTerm	Term PValue	GOGroups	Associated Genes Found
KEGG:04210	Apoptosis	9.20598e-12	Group40	[ACTB, ACTG1, AKT1, CHUK, DAXX, IKBKB, IKBKG, JUN, LMNA, MAPK1, MAPK3, NFKB1, NFKBIA, NTRK1, PARP1, PIK3R1, RAF1, RELA, SPTAN1, TNFRSF1A, TP53, TRAF2, TUBA1A, TUBA1C, TUBA4A]
KEGG:05210	Colorectal cancer	3.0739e-07	Group39	[AKT1, CTNNB1, EGFR, GRB2, JUN, MAPK1, MAPK3, MSH2, MYC, PIK3R1, RAF1, RPS6KB2, SMAD2, SMAD3, TP53]
KEGG:04012	ErbB signaling pathway	5.68938e-09	Group38	[ABL1, AKT1, CBL, CRK, EGFR, GRB2, JUN, MAPK1, MAPK3, MYC, PAK1, PIK3R1, PRKCA, RAF1, RPS6KB2, SHC1, SRC]
KEGG:04657	IL-17 signaling pathway	2.80322e-08	Group37	[CHUK, HSP90AA1, HSP90AB1, HSP90B1, IKBKB, IKBKE, IKBKG, JUN, MAPK1, MAPK3, NFKB1, NFKBIA, RELA, SRSF1, TBK1, TRAF2, TRAF6]
KEGG:04068	FoxO signaling pathway	6.31556e-05	Group36	[AKT1, CHUK, EGFR, GRB2, IKBKB, MAPK1, MAPK3, PIK3R1, PLK1, PRMT1, PTEN, RAF1, SIRT1, SMAD3, USP7]
KEGG:04919	Thyroid hormone signaling pathway	1.90637e-07	Group35	[ACTB, ACTG1, AKT1, CTNNB1, ESR1, HDAC3, KAT2B, MAPK1, MAPK3, MYC, NCOA3, NCOR1, PIK3R1, PRKCA, RAF1, SIN3A, SRC, TP53]
KEGG:04510	Focal adhesion	2.22274e-06	Group34	[ACTB, ACTG1, AKT1, CRK, CTNNB1, EGFR, FLNA, FN1, GRB2, ITGA4, JUN, MAPK1, MAPK3, PAK1, PIK3R1, PPP1CA, PPP1CC, PRKCA, PTEN, RAF1, SHC1, SRC]
KEGG:04660	T cell receptor signaling pathway	1.79315e-05	Group33	[AKT1, CHUK, GRB2, IKBKB, IKBKG, JUN, MAPK1, MAPK3, NFKB1, NFKBIA, PAK1, PIK3R1, RAF1, RELA]
KEGG:04064	NF-kappa B signaling pathway	3.76625e-06	Group32	[CHUK, CSNK2B, ICAM1, IKBKB, IKBKG, NFKB1, NFKB2, NFKBIA, PARP1, RELA, TNFRSF1A, TRAF2, TRAF6, UBE2I, VCAM1]
KEGG:05205	Proteoglycans in cancer	1.53033e-08	Group31	[ACTB, ACTG1, AKT1, CBL, CTNNB1, DDX5, EGFR, ESR1, FLNA, FN1, GRB2, IQGAP1, MAPK1, MAPK3, MYC, PAK1, PIK3R1, PPP1CA, PPP1CC, PRKCA, RAF1, RPS6, RPS6KB2, SMAD2, SRC, TP53]
KEGG:04910	Insulin signaling pathway	0.000429791	Group30	[AKT1, CBL, CRK, GRB2, IKBKB, MAPK1, MAPK3, PIK3R1, PPP1CA, PPP1CC, RAF1, RPS6, RPS6KB2, SHC1]
KEGG:05034	Alcoholism	9.97109e-09	Group29	[GRB2, H2AX, H4-16, H4C1, H4C11, H4C12, H4C13, H4C14, H4C15, H4C2, H4C3, H4C4, H4C5, H4C6, H4C8, H4C9, HDAC3, HDAC5, HDAC6, MAPK1, MAPK3, PPP1CA, PPP1CC, RAF1, SHC1]
KEGG:05132	Salmonella infection	2.02808e-09	Group28	[ACTB, ACTG1, AKT1, ANXA2, CHUK, CTNNB1, DYNC1H1, FLNA, GAPDH, HSP90AA1, HSP90AB1, HSP90B1, IKBKB, IKBKG, JUN, MAPK1, MAPK3, MYC, MYH9, NFKB1, NFKBIA, PAK1, RAF1, RELA, RPS3, TNFRSF1A, TRAF2, TRAF6]
KEGG:03050	Proteasome	4.22005e-09	Group27	[PSMA1, PSMA2, PSMA3, PSMA6, PSMC1, PSMC2, PSMC3, PSMC5, PSMD1, PSMD11, PSMD2, PSMD3, PSMD4]
KEGG:04144	Endocytosis	0.00839771	Group26	[AP2M1, ARRB1, ARRB2, CBL, CLTC, EGFR, EPS15, HSPA1A, HSPA1B, HSPA1L, HSPA8, PML, SMAD2, SMAD3, SMURF1, SRC, TRAF6]
KEGG:04141	Protein processing in endoplasmic reticulum	2.69152e-05	Group25	[BAG2, CANX, DNAJA1, FBXO6, HSP90AA1, HSP90AB1, HSP90B1, HSPA1A, HSPA1B, HSPA1L, HSPA5, HSPA8, P4HB, PRKN, RPN1, STUB1, TRAF2, VCP]
KEGG:04120	Ubiquitin mediated proteolysis	9.36723e-06	Group24	[BRCA1, CBL, CDC20, CUL2, CUL3, CUL4A, CUL4B, CUL7, HUWE1, PML, PRKN, PRPF19, SMURF1, STUB1, TRAF6, UBE2I, VHL]
KEGG:05206	MicroRNAs in cancer	0.000417421	Group23	[ABL1, BMI1, BRCA1, COMMD3-BMI1, CRK, EGFR, EZH2, GRB2, HDAC5, HNRNPK, IKBKB, MAPK1, MAPK3, MYC, NFKB1, PIK3R1, PRKCA, PTEN, RAF1, SHC1, SIRT1, TP53, UBE2I, VIM]
KEGG:05203	Viral carcinogenesis	2.0312e-18	Group22	[CDC20, CDK1, CHD4, GRB2, H4-16, H4C1, H4C11, H4C12, H4C13, H4C14, H4C15, H4C2, H4C3, H4C4, H4C5, H4C6, H4C8, H4C9, HDAC3, HDAC5, HDAC6, HNRNPK, IKBKG, JUN, KAT2B, MAPK1, MAPK3, NFKB1, NFKB2, NFKBIA, PIK3R1, PKM, PSMC1, RELA, SNW1, SRC, TP53, TRAF2, USP7]
KEGG:05202	Transcriptional misregulation in cancer	0.00373049	Group21	[BMI1, CDK9, COMMD3-BMI1, DDX5, EWSR1, FUS, MYC, NCOR1, NFKB1, NTRK1, PML, RELA, SIN3A, SP1, TP53]
KEGG:04114	Oocyte meiosis	0.00600808	Group20	[AR, AURKA, CDC20, CDK1, MAPK1, MAPK3, PLK1, PPP1CA, PPP1CC, SMC1A, SMC3]
KEGG:05169	Epstein-Barr virus infection	1.83961e-11	Group19	[AKT1, CHUK, ICAM1, IKBKB, IKBKE, IKBKG, JUN, MYC, NFKB1, NFKB2, NFKBIA, PIK3R1, PSMC1, PSMC2, PSMC3, PSMC5, PSMD1, PSMD11, PSMD2, PSMD3, PSMD4, RELA, SIN3A, SNW1, TBK1, TP53, TRAF2, TRAF6, USP7, VIM]
KEGG:05166	Human T-cell leukemia virus 1 infection	1.47672e-08	Group18	[AKT1, CANX, CDC20, CHUK, ICAM1, IKBKB, IKBKG, JUN, KAT2B, KAT5, MAP3K3, MAPK1, MAPK3, MYC, NFKB1, NFKB2, NFKBIA, PIK3R1, PTEN, RAN, RELA, SLC25A5, SMAD2, SMAD3, TNFRSF1A, TP53, XPO1]
KEGG:05152	Tuberculosis	0.0380916	Group17	[AKT1, HSPA9, HSPD1, MAPK1, MAPK3, NFKB1, NOS2, RAF1, RELA, SRC, TNFRSF1A, TRAF6]
KEGG:05134	Legionellosis	5.83329e-07	Group16	[EEF1A1, EEF1G, HSPA1A, HSPA1B, HSPA1L, HSPA8, HSPD1, NFKB1, NFKB2, NFKBIA, RELA, VCP]
KEGG:04110	Cell cycle	1.74106e-06	Group15	[ABL1, CDC20, CDK1, MCM2, MCM3, MCM5, MCM7, MYC, PLK1, PRKDC, RAD21, SFN, SMAD2, SMAD3, SMC1A, SMC3, TP53]
KEGG:05100	Bacterial invasion of epithelial cells	0.000247406	Group14	[ACTB, ACTG1, CBL, CLTC, CRK, CTNNB1, FN1, PIK3R1, SHC1, SRC]
KEGG:05016	Huntington disease	0.0443583	Group13	[AP2M1, ATP5F1A, ATP5F1B, CLTC, HTT, POLR2A, SIN3A, SLC25A5, SP1, TP53, TRAF2, TUBA1A, TUBA1C, TUBA4A, TUBB, TUBB4B]
KEGG:05010	Alzheimer disease	0.000416706	Group12	[AKT1, APP, ATP5F1A, ATP5F1B, CHUK, CSNK2B, CTNNB1, GAPDH, IKBKB, MAPK1, MAPK3, NFKB1, NOS2, PIK3R1, RAF1, RELA, SLC25A5, SNCA, TNFRSF1A, TRAF2, TUBA1A, TUBA1C, TUBA4A, TUBB, TUBB4B]
KEGG:04931	Insulin resistance	0.00159749	Group11	[AKT1, IKBKB, NFKB1, NFKBIA, PIK3R1, PPP1CA, PPP1CC, PTEN, RELA, RPS6KB2, TNFRSF1A]
KEGG:04066	HIF-1 signaling pathway	1.40079e-06	Group10	[AKT1, CUL2, EGFR, ENO1, GAPDH, LDHA, MAPK1, MAPK3, NFKB1, NOS2, PIK3R1, PRKCA, RELA, RPS6, RPS6KB2, VHL]
KEGG:04915	Estrogen signaling pathway	8.14925e-08	Group09	[AKT1, EGFR, ESR1, GRB2, HSP90AA1, HSP90AB1, HSP90B1, HSPA1A, HSPA1B, HSPA1L, HSPA8, JUN, MAPK1, MAPK3, NCOA3, PIK3R1, RAF1, SHC1, SP1, SRC]
KEGG:04914	Progesterone-mediated oocyte maturation	0.00274222	Group08	[AKT1, AURKA, CDK1, HSP90AA1, HSP90AB1, MAPK1, MAPK3, PIK3R1, PLK1, RAF1]
KEGG:04010	MAPK signaling pathway	1.40692e-08	Group07	[AKT1, ARRB1, ARRB2, CHUK, CRK, DAXX, EGFR, FLNA, GRB2, HSPA1A, HSPA1B, HSPA1L, HSPA8, HSPB1, IKBKB, IKBKG, JUN, MAP3K3, MAPK1, MAPK3, MYC, NFKB1, NFKB2, NTRK1, PAK1, PRKCA, RAF1, RELA, TNFRSF1A, TP53, TRAF2, TRAF6]
KEGG:04714	Thermogenesis	0.472766	Group06	[ACTB, ACTG1, ATP5F1A, ATP5F1B, GRB2, RPS6, RPS6KB2, SMARCA4, SMARCC1, SMARCC2]
KEGG:04540	Gap junction	1.29058e-05	Group05	[CDK1, EGFR, GRB2, MAPK1, MAPK3, PRKCA, RAF1, SRC, TUBA1A, TUBA1C, TUBA4A, TUBB, TUBB4B]
KEGG:04371	Apelin signaling pathway	0.0313055	Group04	[AKT1, HDAC5, MAPK1, MAPK3, NOS2, RAF1, RPS6, RPS6KB2, SMAD2, SMAD3]
KEGG:04218	Cellular senescence	1.49566e-05	Group03	[AKT1, CDK1, MAPK1, MAPK3, MYC, NFKB1, PIK3R1, PPP1CA, PPP1CC, PTEN, RAF1, RBBP4, RELA, SIRT1, SLC25A5, SMAD2, SMAD3, TP53]
KEGG:03040	Spliceosome	1.09817e-18	Group02	[CDC5L, DDX5, DHX15, EFTUD2, EIF4A3, HNRNPA1, HNRNPA3, HNRNPC, HNRNPK, HNRNPM, HNRNPU, HSPA1A, HSPA1B, HSPA1L, HSPA8, MAGOH, PCBP1, PRPF19, PRPF40A, PRPF8, PUF60, RBMX, SF3A1, SF3B1, SF3B2, SF3B3, SNRNP200, SNRNP70, SNRPA1, SNU13, SNW1, SRSF1, SRSF2, U2AF2]
KEGG:03013	RNA transport	0.000695353	Group01	[EEF1A1, EIF4A3, KPNB1, MAGOH, PABPC1, PABPC4, PRMT5, RAN, RANBP2, RNPS1, SMN1, SMN2, SRRM1, SUMO1, UBE2I, XPO1]
KEGG:03010	Ribosome	1.16005e-22	Group00	[RPL10, RPL11, RPL13, RPL14, RPL18A, RPL22, RPL23, RPL23A, RPL24, RPL3, RPL31, RPL37A, RPL38, RPL4, RPL5, RPL6, RPL7, RPL7A, RPLP0, RPS10, RPS11, RPS13, RPS14, RPS15A, RPS16, RPS18, RPS19, RPS2, RPS20, RPS27, RPS3, RPS3A, RPS4X, RPS5, RPS6, RPS7, RPS8, RPS9, RPSA]
