# Supplementary material for: Chang qing formula ameliorates colitis-associated colorectal cancer via suppressing IL-17/NF-κB/STAT3 pathway in mice as revealed by network pharmacology study
Source: Front Pharmacol. 2022 Aug 3;13:893231. doi: 10.3389/fphar.2022.893231 (PMC9382085; doi:10.3389/fphar.2022.893231)
Supplement: Supplementary file 5 [file Table4.XLSX]

## Sheet: Total CRC-related targets
Information of Total CRC-related targets
Gene names	Protein names	Source
ABCG2	ATP-binding cassette sub-family G member 2	drugbank
ALDOA	Fructose-bisphosphate aldolase A	drugbank
ALKBH3	Alpha-ketoglutarate-dependent dioxygenase alkB homolog 3	drugbank
ANO1	Anoctamin-1	drugbank
CCKBR	Gastrin/cholecystokinin type B receptor	drugbank
CD44	CD44 antigen	drugbank
CDK1	Cyclin-dependent kinase 1	drugbank
CIB1	Calcium and integrin-binding protein 1	drugbank
CILK1	Ciliogenesis Associated Kinase 1	drugbank
CSF1R	Macrophage colony-stimulating factor 1 receptor	drugbank
CTSD	Cathepsin D	drugbank
CYP2A6	Cytochrome P450 2A6	drugbank
CYP2C8	Cytochrome P450 2C8	drugbank
DYRK1B	Dual specificity tyrosine-phosphorylation-regulated kinase 1B	drugbank
FABP6	Gastrotropin	drugbank
FLT1	Vascular endothelial growth factor receptor 1	drugbank
GPER1	G-protein coupled estrogen receptor 1	drugbank
GSK3B	Glycogen synthase kinase-3 beta	drugbank
HDAC1	Histone deacetylase 1	drugbank
HDAC10	Histone deacetylase 10	drugbank
HDAC11	Histone deacetylase 11	drugbank
HDAC2	Histone deacetylase 2	drugbank
HDAC3	Histone deacetylase 3	drugbank
HDAC4	Histone deacetylase 4	drugbank
HDAC5	Histone deacetylase 5	drugbank
HDAC6	Histone deacetylase 6	drugbank
HDAC7	Histone deacetylase 7	drugbank
HDAC8	Histone deacetylase 8	drugbank
HDAC9	Histone deacetylase 9	drugbank
HEXB	Beta-hexosaminidase subunit beta	drugbank
HPGD	15-hydroxyprostaglandin dehydrogenase [NAD	drugbank
KCNA1	Potassium voltage-gated channel subfamily A member 1	drugbank
KCNA10	Potassium voltage-gated channel subfamily A member 10	drugbank
KCNA2	Potassium voltage-gated channel subfamily A member 2	drugbank
KCNA3	Potassium voltage-gated channel subfamily A member 3	drugbank
KCNA4	Potassium voltage-gated channel subfamily A member 4	drugbank
KCNA5	Potassium voltage-gated channel subfamily A member 5	drugbank
KCNA6	Potassium voltage-gated channel subfamily A member 6	drugbank
KCNAB1	Voltage-gated potassium channel subunit beta-1	drugbank
KCNAB2	Voltage-gated potassium channel subunit beta-2	drugbank
KCNB1	Potassium voltage-gated channel subfamily B member 1	drugbank
KCNB2	Potassium voltage-gated channel subfamily B member 2	drugbank
KCNC1	Potassium voltage-gated channel subfamily C member 1	drugbank
KCNC2	Potassium voltage-gated channel subfamily C member 2	drugbank
KCNC3	Potassium voltage-gated channel subfamily C member 3	drugbank
KCNC4	Potassium voltage-gated channel subfamily C member 4	drugbank
KCND1	Potassium voltage-gated channel subfamily D member 1	drugbank
KCND2	Potassium voltage-gated channel subfamily D member 2	drugbank
KCND3	Potassium voltage-gated channel subfamily D member 3	drugbank
KCNE1	Potassium voltage-gated channel subfamily E member 1	drugbank
KCNE2	Potassium voltage-gated channel subfamily E member 2	drugbank
KCNE3	Potassium voltage-gated channel subfamily E member 3	drugbank
KCNE4	Potassium voltage-gated channel subfamily E member 4	drugbank
KCNE5	Potassium voltage-gated channel subfamily E regulatory beta subunit 5	drugbank
KCNF1	Potassium voltage-gated channel subfamily F member 1	drugbank
KCNG1	Potassium voltage-gated channel subfamily G member 1	drugbank
KCNG2	Potassium voltage-gated channel subfamily G member 2	drugbank
KCNG3	Potassium voltage-gated channel subfamily G member 3	drugbank
KCNG4	Potassium voltage-gated channel subfamily G member 4	drugbank
KCNH1	Potassium voltage-gated channel subfamily H member 1	drugbank
KCNH2	Potassium voltage-gated channel subfamily H member 2	drugbank
KCNH3	Potassium voltage-gated channel subfamily H member 3	drugbank
KCNH4	Potassium voltage-gated channel subfamily H member 4	drugbank
KCNH5	Potassium voltage-gated channel subfamily H member 5	drugbank
KCNH6	Potassium voltage-gated channel subfamily H member 6	drugbank
KCNH7	Potassium voltage-gated channel subfamily H member 7	drugbank
KCNH8	Potassium voltage-gated channel subfamily H member 8	drugbank
KCNQ1	Potassium voltage-gated channel subfamily KQT member 1	drugbank
KCNQ2	Potassium voltage-gated channel subfamily KQT member 2	drugbank
KCNQ3	Potassium voltage-gated channel subfamily KQT member 3	drugbank
KCNQ4	Potassium voltage-gated channel subfamily KQT member 4	drugbank
KCNQ5	Potassium voltage-gated channel subfamily KQT member 5	drugbank
KCNS1	Potassium voltage-gated channel subfamily S member 1 channel alpha subunit 1	drugbank
KCNS3	Potassium voltage-gated channel subfamily S member 3 channel alpha subunit 3	drugbank
KCNV1	Potassium voltage-gated channel subfamily V member 1	drugbank
KCNV2	Potassium voltage-gated channel subfamily V member 2	drugbank
LEF1	Lymphoid enhancer-binding factor 1	drugbank
MAEA	Macrophage erythroblast attacher	drugbank
MAP3K20	Mitogen-activated protein kinase kinase kinase 20	drugbank
MUC1	Mucin-1	drugbank
MUC16	Mucin-16	drugbank
MUC2	Mucin-2	drugbank
MYLK	Myosin light chain kinase, smooth muscle	drugbank
NEK3	Serine/threonine-protein kinase Nek3	drugbank
NISCH	Nischarin	drugbank
NUCB2	Nucleobindin-2	drugbank
PAK1	Serine/threonine-protein kinase PAK 1	drugbank
PRKACA	cAMP-dependent protein kinase catalytic subunit alpha	drugbank
PRKCA	Protein kinase C alpha type	drugbank
PRKCB	Protein kinase C beta type	drugbank
PRKCD	Protein kinase C delta type	drugbank
PRKCE	Protein kinase C epsilon type	drugbank
PRKCG	Protein kinase C gamma type	drugbank
PRKCI	Protein kinase C iota type	drugbank
PRKCQ	Protein kinase C theta type	drugbank
PRKCZ	Protein kinase C zeta type	drugbank
PRKD1	Serine/threonine-protein kinase D1	drugbank
PSMB8	Proteasome subunit beta type-8	drugbank
PTK6	Protein-tyrosine kinase 6	drugbank
RACK1	Receptor of activated protein C kinase 1	drugbank
RCVRN	Recoverin	drugbank
RHOB	Rho-related GTP-binding protein RhoB	drugbank
RPSA	40S ribosomal protein SA	drugbank
S100A8	Protein S100-A8	drugbank
S100A9	Protein S100-A9	drugbank
SCNN1A	Amiloride-sensitive sodium channel subunit alpha channel subunit alpha	drugbank
SCNN1B	Amiloride-sensitive sodium channel subunit beta channel subunit beta	drugbank, GEO
SCNN1D	Amiloride-sensitive sodium channel subunit delta channel subunit delta	drugbank
SCNN1G	Amiloride-sensitive sodium channel subunit gamma	drugbank
SLC5A8	Sodium-coupled monocarboxylate transporter 1	drugbank
SLCO4A1	Solute carrier organic anion transporter family member 4A1	drugbank, GEO
ST14	Suppressor of tumorigenicity 14 protein	drugbank
SULT1A2	Sulfotransferase 1A2	drugbank
TERT	Telomerase reverse transcriptase	drugbank
TFF1	Trefoil factor 1	drugbank
TK2	Thymidine kinase 2, mitochondrial	drugbank
TMPRSS2	Transmembrane protease serine 2	drugbank
TNF	Tumor necrosis factor	drugbank
TNK2	Activated CDC42 kinase 1	drugbank
TRPM8	Transient receptor potential cation channel subfamily M member 8	drugbank
XIAP	E3 ubiquitin-protein ligase XIAP	drugbank
CHEK2	Serine/threonine-protein kinase Chk2	drugbank, OMIM
FGFR3	Fibroblast growth factor receptor 3	drugbank, OMIM
PIK3CA	Phosphatidylinositol 4,5-bisphosphate 3-kinase catalytic subunit alpha isoform	drugbank, OMIM
SULT1A1	Sulfotransferase 1A1	drugbank, OMIM
ACP3	Acid Phosphatase 3	drugbank, Pharmgkb
LDHC	L-lactate dehydrogenase C chain	drugbank, Pharmgkb
NDUFC2	NADH dehydrogenase [ubiquinone] 1 subunit C2	drugbank, Pharmgkb
SEMG1	Semenogelin-1	drugbank, Pharmgkb
PTGS2	Prostaglandin G/H synthase 2	drugbank，GAD, OMIM
HFE	Hereditary hemochromatosis protein	GAD
ESR2	Estrogen receptor beta	GAD
ESR1	Estrogen receptor	GAD
CDX1	Caudal Type Homeobox 1	GAD
AR	Androgen receptor	GAD
MTR	Methionine synthase	GAD
ACVR2A	Activin receptor type-2A	GAD
IGF1	Insulin-like growth factor I	GAD
IGFBP3	Insulin-like growth factor-binding protein 3	GAD
IRS1	Insulin receptor substrate 1	GAD
IRS2	Insulin receptor substrate 2	GAD
GSTM1	Glutathione S-transferase Mu 1	GAD,OMIM
BAX	Apoptosis regulator BAX	GAD,OMIM
APC	Adenomatous polyposis coli protein	GAD,OMIM
NAT2	Arylamine N-acetyltransferase 2	GAD,OMIM
PPARG	Peroxisome proliferator-activated receptor gamma	GAD,OMIM
MSH2	DNA mismatch repair protein Msh2	GAD,OMIM, Pharmgkb
MLH1	DNA mismatch repair protein Mlh1	GAD,OMIM, Pharmgkb
COLCA1	Colorectal cancer-associated protein 1	OMIM
PLA2G2A	Phospholipase A2, membrane associated	OMIM
TP53	Cellular tumor antigen p53	OMIM
RSPO2	R-spondin-2	OMIM
TNFSF10	Tumor necrosis factor ligand superfamily member 10	OMIM
SFRP1	Secreted frizzled-related protein 1	OMIM
BUB3	Mitotic checkpoint protein BUB3	OMIM
NAT1	Arylamine N-acetyltransferase 1	OMIM
TCF7L2	Transcription factor 7-like 2	OMIM
MFAP3L	Microfibrillar-associated protein 3-like	OMIM
IHH	Indian hedgehog protein	OMIM
SMAD3	Mothers against decapentaplegic homolog 3	OMIM
SMAD2	Mothers against decapentaplegic homolog 2	OMIM
MYC	Myc proto-oncogene protein	OMIM
CDK8	Cyclin-dependent kinase 8	OMIM
ZKSCAN3	Zinc finger protein with KRAB and SCAN domains 3	OMIM
SMAD4	Mothers against decapentaplegic homolog 4	OMIM
GALNT12	Polypeptide N-acetylgalactosaminyltransferase 12	OMIM
NFKBIZ	NF-kappa-B inhibitor zeta	OMIM
PMS2	Mismatch repair endonuclease PMS2	OMIM
RNF43	E3 ubiquitin-protein ligase RNF43	OMIM
PMS1	PMS1 protein homolog 1	OMIM
BRAF	Serine/threonine-protein kinase B-raf	OMIM
DCC	Netrin receptor DCC	OMIM
CTNNB1	Catenin beta-1	OMIM
AXIN2	Axin-2	OMIM
EXO1	Exonuclease 1	OMIM
CDH1	Cadherin-1	OMIM
BUB1	Mitotic checkpoint serine/threonine-protein kinase BUB1	OMIM
MLH3	DNA mismatch repair protein Mlh3	OMIM
DKFZp586H0919	Putative uncharacterized protein DKFZp586H0919	OMIM
GPR15L	G Protein-Coupled Receptor 15	OMIM
C15orf48	Chromosome 15 open reading frame 48	OMIM
NMES1	Normal mucosa of esophagus-specific gene 1 protein	OMIM
ATP5IF1	ATP Synthase Inhibitory Factor Subunit 1	OMIM
FAM72A	Protein FAM72A	OMIM
PBOV1	Prostate and breast cancer overexpressed gene 1 protein	OMIM
BIRC5	Baculoviral IAP repeat-containing protein 5	OMIM
PRAP1	Proline-rich acidic protein 1	OMIM
PLAAT2	Phospholipase A And Acyltransferase 2	OMIM
CDKN1A	Cyclin-dependent kinase inhibitor 1	OMIM
YAP1	Transcriptional coactivator YAP1	OMIM
TMEM97	Transmembrane protein 97	OMIM
IL22	Interleukin-22	OMIM
IL17A	Interleukin-17A	OMIM
DKFZp686J1569	Putative uncharacterized protein DKFZp686J1569	OMIM
HRAS	GTPase HRas	OMIM
NRAS	GTPase NRas	OMIM
DIABLO	Diablo homolog, mitochondrial	OMIM
CLDN1	Claudin-1	OMIM
FGF20	Fibroblast growth factor 20	OMIM
MAP2K1	Dual specificity mitogen-activated protein kinase kinase 1	OMIM
BCL10	B-cell lymphoma/leukemia 10	OMIM
GADD45GIP1	Growth arrest and DNA damage-inducible proteins-interacting protein 1	OMIM
WFDC5	WAP four-disulfide core domain protein 5	OMIM
PDLIM4	PDZ and LIM domain protein 4	OMIM
DKFZp779F115	Putative uncharacterized protein DKFZp779F115	OMIM
SNAI1	Zinc finger protein SNAI1	OMIM
SRPRB	Signal recognition particle receptor subunit beta	OMIM
RSPO3	R-spondin-3	OMIM
XRCC2	DNA repair protein XRCC2	OMIM
FASLG	Tumor necrosis factor ligand superfamily member 6	OMIM
TNFSF6	FAS ligand , isoform CRA_b	OMIM
PLAUR	Urokinase plasminogen activator surface receptor	OMIM
LRATD1	LRAT Domain Containing 1	OMIM
FSBP	Fibrinogen silencer-binding protein	OMIM
TNFRSF6B	Tumor necrosis factor receptor superfamily member 6B	OMIM
GPA33	Cell surface A33 antigen	OMIM
ST6GALNAC6	Alpha-N-acetylgalactosaminide alpha-2,6-sialyltransferase 6	OMIM
PTGER2	Prostaglandin E2 receptor EP2 subtype	OMIM
CLN3	Battenin	OMIM
NR1C2	Peroxisome proliferative activated receptor, delta, isoform CRA_b	OMIM
HCAR2	Hydroxycarboxylic acid receptor 2	OMIM
CCN4	Cellular Communication Network Factor 4	OMIM
AIFM2	Apoptosis-inducing factor 2	OMIM
NOXO1	NADPH oxidase organizer 1	OMIM
CWC27	Peptidyl-prolyl cis-trans isomerase CWC27 homolog	OMIM
B3GNT8	UDP-GlcNAc:betaGal beta-1,3-N-acetylglucosaminyltransferase 8	OMIM
DKFZp451O0517	Putative uncharacterized protein DKFZp451O0517	OMIM
SLC35B3	Adenosine 3'-phospho 5'-phosphosulfate transporter 2	OMIM
AURKA	Aurora kinase A	OMIM
MBD2	Methyl-CpG-binding domain protein 2	OMIM
TNFRSF25	Tumor necrosis factor receptor superfamily member 25	OMIM
NR1I1	Vitamin D (1,25-dihydroxyvitamin D3) receptor, isoform CRA_c	OMIM
STK11	Serine/threonine-protein kinase STK11	OMIM
ETS1	Protein C-ets-1	OMIM
PPARD	Peroxisome proliferator-activated receptor delta	OMIM
ENPP7	Ectonucleotide pyrophosphatase/phosphodiesterase family member 7	OMIM
HLTF	Helicase-like transcription factor	OMIM
ODC1	Ornithine decarboxylase	OMIM
TGFB1I1	Transforming growth factor beta-1-induced transcript 1 protein	OMIM
PARK2	Truncated parkin variant SV1bINS	OMIM
PRKN	E3 ubiquitin-protein ligase parkin	OMIM
NF2	Merlin	OMIM
COX1	Cytochrome c oxidase subunit 1	OMIM
KLF4	Krueppel-like factor 4	OMIM
MT-CO1	Cytochrome c oxidase subunit 1	OMIM
APCDD1	Protein APCDD1	OMIM
NLK	Serine/threonine-protein kinase NLK	OMIM
SRC	Proto-oncogene tyrosine-protein kinase Src	OMIM
NXPE4	NXPE family member 4	OMIM
B4GALNT2	Beta-1,4 N-acetylgalactosaminyltransferase 2	OMIM
AXUD1	AXIN1 up-regulated 1, isoform CRA_a	OMIM
CSRNP1	Cysteine/serine-rich nuclear protein 1	OMIM
PPP2R1B	Serine/threonine-protein phosphatase 2A 65 kDa regulatory subunit A beta isoform	OMIM
USHBP1	Usher syndrome type-1C protein-binding protein 1	OMIM
SIM2	Single-minded homolog 2	OMIM
ZBTB33	Transcriptional regulator Kaiso	OMIM
TTC12	Tetratricopeptide repeat protein 12	OMIM
NHLRC2	NHL repeat-containing protein 2	OMIM
HGF	Hepatocyte growth factor	OMIM
FGFR4	Fibroblast growth factor receptor 4	OMIM
JUP	Junction plakoglobin	OMIM
VWA2	von Willebrand factor A domain-containing protein 2	OMIM
DPP4	Dipeptidyl peptidase 4	OMIM
UTP14A	U3 small nucleolar RNA-associated protein 14 homolog A	OMIM
PTPN12	Tyrosine-protein phosphatase non-receptor type 12	OMIM
ZNF148	Zinc finger protein 148	OMIM
CD133	CD133 isoform H	OMIM
PROM1	Prominin-1	OMIM
GPR49	G protein-coupled receptor 49	OMIM
LGR5	Leucine-rich repeat-containing G-protein coupled receptor 5	OMIM
RAD54B	DNA repair and recombination protein RAD54B	OMIM
CSE1L	Exportin-2	OMIM
B4GALNT3	Beta-1,4-N-acetylgalactosaminyltransferase 3	OMIM
PARP1	Poly [ADP-ribose] polymerase 1	OMIM
SMARCAD1	SWI/SNF-related matrix-associated actin-dependent regulator of chromatin subfamily A containing DEAD/H box 1	OMIM
HIP1	Huntingtin-interacting protein 1	OMIM
NEMF	Nuclear export mediator factor NEMF	OMIM
PIK3CG	Phosphatidylinositol 4,5-bisphosphate 3-kinase catalytic subunit gamma isoform	OMIM
DSG2	Desmoglein-2	OMIM
PTPRJ	Receptor-type tyrosine-protein phosphatase eta	OMIM
PXDN	Peroxidasin homolog	OMIM
DNMT1	DNA	OMIM
ITGB4	Integrin beta-4	OMIM
ARID1A	AT-rich interactive domain-containing protein 1A	OMIM
MSH6	DNA mismatch repair protein Msh6	OMIM, GAD
COLCA2	Colorectal cancer-associated protein 2	OMIM, Pharmgkb
PTEN	Phosphatidylinositol 3,4,5-trisphosphate 3-phosphatase and dual-specificity protein phosphatase PTEN	OMIM, Pharmgkb
MCC	Colorectal mutant cancer protein	OMIM, Pharmgkb
ENTR1	Endosome Associated Trafficking Regulator 1	OMIM, Pharmgkb
SDCCAG8	Serologically defined colon cancer antigen 8	OMIM, Pharmgkb
MACC1	Metastasis-associated in colon cancer protein 1	OMIM, Pharmgkb
KDM5B	Lysine-specific demethylase 5B	OMIM, Pharmgkb
XRCC1	DNA repair protein XRCC1	Pharmgkb
ABCB1	Multidrug resistance protein 1	Pharmgkb
SLCO1B1	Solute carrier organic anion transporter family member 1B1	Pharmgkb
ABCC1	Multidrug resistance-associated protein 1	Pharmgkb
CXCR4	C-X-C chemokine receptor type 4	Pharmgkb
ABCG1	ATP-binding cassette sub-family G member 1	Pharmgkb
PTGER4	Prostaglandin E2 receptor EP4 subtype	Pharmgkb
ADCY2	Adenylate cyclase type 2	Pharmgkb
ABCC5	Multidrug resistance-associated protein 5	Pharmgkb
GSTP1	Glutathione S-transferase P	Pharmgkb
RASSF1	Ras association domain-containing protein 1	Pharmgkb
ERCC1	DNA excision repair protein ERCC-1	Pharmgkb
ALOX12	Arachidonate 12-lipoxygenase, 12S-type	Pharmgkb
IL23R	Interleukin-23 receptor	Pharmgkb
ABCC2	Canalicular multispecific organic anion transporter 1	Pharmgkb
PIN1	Peptidyl-prolyl cis-trans isomerase NIMA-interacting 1	Pharmgkb
UGT1A7	UDP-glucuronosyltransferase 1-7	Pharmgkb
DPYD	Dihydropyrimidine dehydrogenase [NADP	Pharmgkb
UGT1A6	UDP-glucuronosyltransferase 1-6	Pharmgkb
SLC29A1	Equilibrative nucleoside transporter 1	Pharmgkb
SHMT1	Serine hydroxymethyltransferase, cytosolic	Pharmgkb
ERCC2	TFIIH basal transcription factor complex helicase XPD subunit	Pharmgkb
PTGES	Prostaglandin E synthase	Pharmgkb
AREG	Amphiregulin	Pharmgkb
MGAT4A	Alpha-1,3-mannosyl-glycoprotein 4-beta-N-acetylglucosaminyltransferase A	Pharmgkb
FCGR2A	Low affinity immunoglobulin gamma Fc region receptor II-a	Pharmgkb
PARD3B	Partitioning defective 3 homolog B	Pharmgkb
UGT1A9	UDP-glucuronosyltransferase 1-9	Pharmgkb
ENOSF1	Mitochondrial enolase superfamily member 1	Pharmgkb
HLA-G	HLA class I histocompatibility antigen, alpha chain G	Pharmgkb
EGF	Pro-epidermal growth factor	Pharmgkb
UGT1A	UDP Glucuronosyltransferase Family 1 Member A Complex Locus	Pharmgkb
TGFB1	Transforming growth factor beta-1	Pharmgkb
RGS5	Regulator of G-protein signaling 5	Pharmgkb
VEGFA	Vascular endothelial growth factor A	Pharmgkb
HMGCR	3-hydroxy-3-methylglutaryl-coenzyme A reductase	Pharmgkb
NR1I2	Nuclear receptor subfamily 1 group I member 2	Pharmgkb
SELE	E-selectin	Pharmgkb
WNT5B	Protein Wnt-5b	Pharmgkb
VDR	Vitamin D3 receptor	Pharmgkb, GAD
SLC19A1	Folate transporter 1	Pharmgkb, GAD
KRAS	GTPase KRas	Pharmgkb, GAD, OMIM
TYMS	Thymidylate synthase	Pharmgkb, GAD, OMIM
TGFBR2	TGF-beta receptor type-2	Pharmgkb, GAD, OMIM
MTHFR	Methylenetetrahydrofolate reductase	Pharmgkb, GAD, OMIM
CCND1	G1/S-specific cyclin-D1	Pharmgkb, OMIM
PDGFRA	Platelet-derived growth factor receptor alpha	TTD
ALPL	Alkaline phosphatase, tissue-nonspecific isozyme	TTD
FASN	Fatty acid synthase	TTD
SIRT1	NAD-dependent protein deacetylase sirtuin-1	TTD
EGFR	Epidermal growth factor receptor	TTD, OMIM
EPCAM	Epithelial cell adhesion molecule	TTD, OMIM
ABCA8	ATP-binding cassette sub-family A member 8	GEO
ADH1B	Alcohol dehydrogenase 1B	GEO
AKR1B10	Aldo-keto reductase family 1 member B10	GEO
ANPEP	Aminopeptidase N	GEO
AQP8	Aquaporin-8	GEO
BEST2	Bestrophin-2	GEO
C7	Complement component C7	GEO
CA1	Carbonic anhydrase 1	GEO
CA12	Carbonic anhydrase 12	GEO
CA2	Carbonic anhydrase 2	GEO
CA4	Carbonic anhydrase 4	GEO
CD19	B-lymphocyte antigen CD19	GEO
CDH3	Cadherin-3	GEO
CEACAM7	Carcinoembryonic antigen-related cell adhesion molecule 7	GEO
CFD	Complement factor D	GEO
CHGA	Chromogranin-A	GEO
CKB	Creatine kinase B-type	GEO
CLCA4	Calcium-activated chloride channel regulator 4	GEO
CLDN8	Claudin-8	GEO
CXCL10	C-X-C motif chemokine 10	GEO
CXCL2	C-X-C motif chemokine 2	GEO
DHRS9	Dehydrogenase/reductase SDR family member 9	GEO
DPEP1	Dipeptidase 1	GEO
DPT	Dermatopontin	GEO
GUCA2A	Guanylin	GEO
GUCA2B	Guanylate cyclase activator 2B	GEO
HSD17B2	Estradiol 17-beta-dehydrogenase 2	GEO
ITM2C	Integral membrane protein 2C	GEO
MALL	MAL-like protein	GEO
MAOA	Amine oxidase [flavin-containing] A	GEO
MMP12	Macrophage metalloelastase	GEO
MMP3	Stromelysin-1	GEO
MMP7	Matrilysin	GEO
MS4A12	Membrane-spanning 4-domains subfamily A member 12	GEO
MT1E	Metallothionein-1E	GEO
MT1F	Metallothionein-1F	GEO
MT1M	Metallothionein-1M	GEO
MT1X	Metallothionein-1X	GEO
NFE2L3	Nuclear factor erythroid 2-related factor 3	GEO
NR3C2	Mineralocorticoid receptor	GEO
PHLDA1	Pleckstrin homology-like domain family A member 1	GEO
PLAU	Urokinase-type plasminogen activator	GEO
PPARGC1A	Peroxisome proliferator-activated receptor gamma coactivator 1-alpha	GEO
PYY	Peptide YY	GEO
REG1A	Lithostathine-1-alpha	GEO
REG1B	Lithostathine-1-beta	GEO
SELENBP1	Selenium-binding protein 1	GEO
SERPINB5	Serpin B5	GEO
SLC26A3	Chloride anion exchanger	GEO
SLC4A4	Electrogenic sodium bicarbonate cotransporter 1	GEO
SLC7A5	Large neutral amino acids transporter small subunit 1	GEO
SPIB	Transcription factor Spi-B	GEO
SRPX	Sushi repeat-containing protein SRPX	GEO
SST	Somatostatin	GEO
STMN2	Stathmin-2	GEO
TCN1	Transcobalamin-1	GEO
TESC	Calcineurin B homologous protein 3	GEO
TGFBI	Transforming growth factor-beta-induced protein ig-h3	GEO
TPX2	Targeting protein for Xklp2	GEO
TRIB3	Tribbles homolog 3	GEO
TSPAN7	Tetraspanin-7	GEO
UGDH	UDP-glucose 6-dehydrogenase	GEO
VIP	VIP peptides	GEO
ZG16	Zymogen granule membrane protein 16	GEO

## Sheet: Known CRC-related targets
	Supplementary S4-information of known CRC-related targets
Uniprot ID	Gene names	Protein names	Source
	ABCG2	ATP-binding cassette sub-family G member 2	drugbank
	ALDOA	Fructose-bisphosphate aldolase A	drugbank
	ALKBH3	Alpha-ketoglutarate-dependent dioxygenase alkB homolog 3	drugbank
	ANO1	Anoctamin-1	drugbank
	CCKBR	Gastrin/cholecystokinin type B receptor	drugbank
	CD44	CD44 antigen	drugbank
	CDK1	Cyclin-dependent kinase 1	drugbank
	CIB1	Calcium and integrin-binding protein 1	drugbank
	CILK1	Ciliogenesis Associated Kinase 1	drugbank
	CSF1R	Macrophage colony-stimulating factor 1 receptor	drugbank
	CTSD	Cathepsin D	drugbank
	CYP2A6	Cytochrome P450 2A6	drugbank
	CYP2C8	Cytochrome P450 2C8	drugbank
	DYRK1B	Dual specificity tyrosine-phosphorylation-regulated kinase 1B	drugbank
	FABP6	Gastrotropin	drugbank
	FLT1	Vascular endothelial growth factor receptor 1	drugbank
	GPER1	G-protein coupled estrogen receptor 1	drugbank
	GSK3B	Glycogen synthase kinase-3 beta	drugbank
	HDAC1	Histone deacetylase 1	drugbank
	HDAC10	Histone deacetylase 10	drugbank
	HDAC11	Histone deacetylase 11	drugbank
	HDAC2	Histone deacetylase 2	drugbank
	HDAC3	Histone deacetylase 3	drugbank
	HDAC4	Histone deacetylase 4	drugbank
	HDAC5	Histone deacetylase 5	drugbank
	HDAC6	Histone deacetylase 6	drugbank
	HDAC7	Histone deacetylase 7	drugbank
	HDAC8	Histone deacetylase 8	drugbank
	HDAC9	Histone deacetylase 9	drugbank
	HEXB	Beta-hexosaminidase subunit beta	drugbank
	HPGD	15-hydroxyprostaglandin dehydrogenase [NAD	drugbank
	KCNA1	Potassium voltage-gated channel subfamily A member 1	drugbank
	KCNA10	Potassium voltage-gated channel subfamily A member 10	drugbank
	KCNA2	Potassium voltage-gated channel subfamily A member 2	drugbank
	KCNA3	Potassium voltage-gated channel subfamily A member 3	drugbank
	KCNA4	Potassium voltage-gated channel subfamily A member 4	drugbank
	KCNA5	Potassium voltage-gated channel subfamily A member 5	drugbank
	KCNA6	Potassium voltage-gated channel subfamily A member 6	drugbank
	KCNAB1	Voltage-gated potassium channel subunit beta-1	drugbank
	KCNAB2	Voltage-gated potassium channel subunit beta-2	drugbank
	KCNB1	Potassium voltage-gated channel subfamily B member 1	drugbank
	KCNB2	Potassium voltage-gated channel subfamily B member 2	drugbank
	KCNC1	Potassium voltage-gated channel subfamily C member 1	drugbank
	KCNC2	Potassium voltage-gated channel subfamily C member 2	drugbank
	KCNC3	Potassium voltage-gated channel subfamily C member 3	drugbank
	KCNC4	Potassium voltage-gated channel subfamily C member 4	drugbank
	KCND1	Potassium voltage-gated channel subfamily D member 1	drugbank
	KCND2	Potassium voltage-gated channel subfamily D member 2	drugbank
	KCND3	Potassium voltage-gated channel subfamily D member 3	drugbank
	KCNE1	Potassium voltage-gated channel subfamily E member 1	drugbank
	KCNE2	Potassium voltage-gated channel subfamily E member 2	drugbank
	KCNE3	Potassium voltage-gated channel subfamily E member 3	drugbank
	KCNE4	Potassium voltage-gated channel subfamily E member 4	drugbank
	KCNE5	Potassium voltage-gated channel subfamily E regulatory beta subunit 5	drugbank
	KCNF1	Potassium voltage-gated channel subfamily F member 1	drugbank
	KCNG1	Potassium voltage-gated channel subfamily G member 1	drugbank
	KCNG2	Potassium voltage-gated channel subfamily G member 2	drugbank
	KCNG3	Potassium voltage-gated channel subfamily G member 3	drugbank
	KCNG4	Potassium voltage-gated channel subfamily G member 4	drugbank
	KCNH1	Potassium voltage-gated channel subfamily H member 1	drugbank
	KCNH2	Potassium voltage-gated channel subfamily H member 2	drugbank
	KCNH3	Potassium voltage-gated channel subfamily H member 3	drugbank
	KCNH4	Potassium voltage-gated channel subfamily H member 4	drugbank
	KCNH5	Potassium voltage-gated channel subfamily H member 5	drugbank
	KCNH6	Potassium voltage-gated channel subfamily H member 6	drugbank
	KCNH7	Potassium voltage-gated channel subfamily H member 7	drugbank
	KCNH8	Potassium voltage-gated channel subfamily H member 8	drugbank
	KCNQ1	Potassium voltage-gated channel subfamily KQT member 1	drugbank
	KCNQ2	Potassium voltage-gated channel subfamily KQT member 2	drugbank
	KCNQ3	Potassium voltage-gated channel subfamily KQT member 3	drugbank
	KCNQ4	Potassium voltage-gated channel subfamily KQT member 4	drugbank
	KCNQ5	Potassium voltage-gated channel subfamily KQT member 5	drugbank
	KCNS1	Potassium voltage-gated channel subfamily S member 1 channel alpha subunit 1	drugbank
	KCNS3	Potassium voltage-gated channel subfamily S member 3 channel alpha subunit 3	drugbank
	KCNV1	Potassium voltage-gated channel subfamily V member 1	drugbank
	KCNV2	Potassium voltage-gated channel subfamily V member 2	drugbank
	LEF1	Lymphoid enhancer-binding factor 1	drugbank
	MAEA	Macrophage erythroblast attacher	drugbank
	MAP3K20	Mitogen-activated protein kinase kinase kinase 20	drugbank
	MUC1	Mucin-1	drugbank
	MUC16	Mucin-16	drugbank
	MUC2	Mucin-2	drugbank
	MYLK	Myosin light chain kinase, smooth muscle	drugbank
	NEK3	Serine/threonine-protein kinase Nek3	drugbank
	NISCH	Nischarin	drugbank
	NUCB2	Nucleobindin-2	drugbank
	PAK1	Serine/threonine-protein kinase PAK 1	drugbank
	PRKACA	cAMP-dependent protein kinase catalytic subunit alpha	drugbank
	PRKCA	Protein kinase C alpha type	drugbank
	PRKCB	Protein kinase C beta type	drugbank
	PRKCD	Protein kinase C delta type	drugbank
	PRKCE	Protein kinase C epsilon type	drugbank
	PRKCG	Protein kinase C gamma type	drugbank
	PRKCI	Protein kinase C iota type	drugbank
	PRKCQ	Protein kinase C theta type	drugbank
	PRKCZ	Protein kinase C zeta type	drugbank
	PRKD1	Serine/threonine-protein kinase D1	drugbank
	PSMB8	Proteasome subunit beta type-8	drugbank
	PTK6	Protein-tyrosine kinase 6	drugbank
	RACK1	Receptor of activated protein C kinase 1	drugbank
	RCVRN	Recoverin	drugbank
	RHOB	Rho-related GTP-binding protein RhoB	drugbank
	RPSA	40S ribosomal protein SA	drugbank
	S100A8	Protein S100-A8	drugbank
	S100A9	Protein S100-A9	drugbank
	SCNN1A	Amiloride-sensitive sodium channel subunit alpha channel subunit alpha	drugbank
	SCNN1B	Amiloride-sensitive sodium channel subunit beta channel subunit beta	drugbank
	SCNN1D	Amiloride-sensitive sodium channel subunit delta channel subunit delta	drugbank
	SCNN1G	Amiloride-sensitive sodium channel subunit gamma	drugbank
	SLC5A8	Sodium-coupled monocarboxylate transporter 1	drugbank
	SLCO4A1	Solute carrier organic anion transporter family member 4A1	drugbank
	ST14	Suppressor of tumorigenicity 14 protein	drugbank
	SULT1A2	Sulfotransferase 1A2	drugbank
	TERT	Telomerase reverse transcriptase	drugbank
	TFF1	Trefoil factor 1	drugbank
	TK2	Thymidine kinase 2, mitochondrial	drugbank
	TMPRSS2	Transmembrane protease serine 2	drugbank
	TNF	Tumor necrosis factor	drugbank
	TNK2	Activated CDC42 kinase 1	drugbank
	TRPM8	Transient receptor potential cation channel subfamily M member 8	drugbank
	XIAP	E3 ubiquitin-protein ligase XIAP	drugbank
	CHEK2	Serine/threonine-protein kinase Chk2	drugbank, OMIM
	FGFR3	Fibroblast growth factor receptor 3	drugbank, OMIM
	PIK3CA	Phosphatidylinositol 4,5-bisphosphate 3-kinase catalytic subunit alpha isoform	drugbank, OMIM
	SULT1A1	Sulfotransferase 1A1	drugbank, OMIM
	ACP3	Acid Phosphatase 3	drugbank, Pharmgkb
	LDHC	L-lactate dehydrogenase C chain	drugbank, Pharmgkb
	NDUFC2	NADH dehydrogenase [ubiquinone] 1 subunit C2	drugbank, Pharmgkb
	SEMG1	Semenogelin-1	drugbank, Pharmgkb
	PTGS2	Prostaglandin G/H synthase 2	drugbank，GAD, OMIM
	HFE	Hereditary hemochromatosis protein	GAD
	ESR2	Estrogen receptor beta	GAD
	ESR1	Estrogen receptor	GAD
	CDX1	Caudal Type Homeobox 1	GAD
	AR	Androgen receptor	GAD
	MTR	Methionine synthase	GAD
	ACVR2A	Activin receptor type-2A	GAD
	IGF1	Insulin-like growth factor I	GAD
	IGFBP3	Insulin-like growth factor-binding protein 3	GAD
	IRS1	Insulin receptor substrate 1	GAD
	IRS2	Insulin receptor substrate 2	GAD
	GSTM1	Glutathione S-transferase Mu 1	GAD,OMIM
	BAX	Apoptosis regulator BAX	GAD,OMIM
	APC	Adenomatous polyposis coli protein	GAD,OMIM
	NAT2	Arylamine N-acetyltransferase 2	GAD,OMIM
	PPARG	Peroxisome proliferator-activated receptor gamma	GAD,OMIM
	MSH2	DNA mismatch repair protein Msh2	GAD,OMIM, Pharmgkb
	MLH1	DNA mismatch repair protein Mlh1	GAD,OMIM, Pharmgkb
	COLCA1	Colorectal cancer-associated protein 1	OMIM
	PLA2G2A	Phospholipase A2, membrane associated	OMIM
	TP53	Cellular tumor antigen p53	OMIM
	RSPO2	R-spondin-2	OMIM
	TNFSF10	Tumor necrosis factor ligand superfamily member 10	OMIM
	SFRP1	Secreted frizzled-related protein 1	OMIM
	BUB3	Mitotic checkpoint protein BUB3	OMIM
	NAT1	Arylamine N-acetyltransferase 1	OMIM
	TCF7L2	Transcription factor 7-like 2	OMIM
	MFAP3L	Microfibrillar-associated protein 3-like	OMIM
	IHH	Indian hedgehog protein	OMIM
	SMAD3	Mothers against decapentaplegic homolog 3	OMIM
	SMAD2	Mothers against decapentaplegic homolog 2	OMIM
	MYC	Myc proto-oncogene protein	OMIM
	CDK8	Cyclin-dependent kinase 8	OMIM
	ZKSCAN3	Zinc finger protein with KRAB and SCAN domains 3	OMIM
	SMAD4	Mothers against decapentaplegic homolog 4	OMIM
	GALNT12	Polypeptide N-acetylgalactosaminyltransferase 12	OMIM
	NFKBIZ	NF-kappa-B inhibitor zeta	OMIM
	PMS2	Mismatch repair endonuclease PMS2	OMIM
	RNF43	E3 ubiquitin-protein ligase RNF43	OMIM
	PMS1	PMS1 protein homolog 1	OMIM
	BRAF	Serine/threonine-protein kinase B-raf	OMIM
	DCC	Netrin receptor DCC	OMIM
	CTNNB1	Catenin beta-1	OMIM
	AXIN2	Axin-2	OMIM
	EXO1	Exonuclease 1	OMIM
	CDH1	Cadherin-1	OMIM
	BUB1	Mitotic checkpoint serine/threonine-protein kinase BUB1	OMIM
	MLH3	DNA mismatch repair protein Mlh3	OMIM
	DKFZp586H0919	Putative uncharacterized protein DKFZp586H0919	OMIM
	GPR15L	G Protein-Coupled Receptor 15	OMIM
	C15orf48	Chromosome 15 open reading frame 48	OMIM
	NMES1	Normal mucosa of esophagus-specific gene 1 protein	OMIM
	ATP5IF1	ATP Synthase Inhibitory Factor Subunit 1	OMIM
	FAM72A	Protein FAM72A	OMIM
	PBOV1	Prostate and breast cancer overexpressed gene 1 protein	OMIM
	BIRC5	Baculoviral IAP repeat-containing protein 5	OMIM
	PRAP1	Proline-rich acidic protein 1	OMIM
	PLAAT2	Phospholipase A And Acyltransferase 2	OMIM
	CDKN1A	Cyclin-dependent kinase inhibitor 1	OMIM
	YAP1	Transcriptional coactivator YAP1	OMIM
	TMEM97	Transmembrane protein 97	OMIM
	IL22	Interleukin-22	OMIM
	IL17A	Interleukin-17A	OMIM
	DKFZp686J1569	Putative uncharacterized protein DKFZp686J1569	OMIM
	HRAS	GTPase HRas	OMIM
	NRAS	GTPase NRas	OMIM
	DIABLO	Diablo homolog, mitochondrial	OMIM
	CLDN1	Claudin-1	OMIM
	FGF20	Fibroblast growth factor 20	OMIM
	MAP2K1	Dual specificity mitogen-activated protein kinase kinase 1	OMIM
	BCL10	B-cell lymphoma/leukemia 10	OMIM
	GADD45GIP1	Growth arrest and DNA damage-inducible proteins-interacting protein 1	OMIM
	WFDC5	WAP four-disulfide core domain protein 5	OMIM
	PDLIM4	PDZ and LIM domain protein 4	OMIM
	DKFZp779F115	Putative uncharacterized protein DKFZp779F115	OMIM
	SNAI1	Zinc finger protein SNAI1	OMIM
	SRPRB	Signal recognition particle receptor subunit beta	OMIM
	RSPO3	R-spondin-3	OMIM
	XRCC2	DNA repair protein XRCC2	OMIM
	FASLG	Tumor necrosis factor ligand superfamily member 6	OMIM
	TNFSF6	FAS ligand , isoform CRA_b	OMIM
	PLAUR	Urokinase plasminogen activator surface receptor	OMIM
	LRATD1	LRAT Domain Containing 1	OMIM
	FSBP	Fibrinogen silencer-binding protein	OMIM
	TNFRSF6B	Tumor necrosis factor receptor superfamily member 6B	OMIM
	GPA33	Cell surface A33 antigen	OMIM
	ST6GALNAC6	Alpha-N-acetylgalactosaminide alpha-2,6-sialyltransferase 6	OMIM
	PTGER2	Prostaglandin E2 receptor EP2 subtype	OMIM
	CLN3	Battenin	OMIM
	NR1C2	Peroxisome proliferative activated receptor, delta, isoform CRA_b	OMIM
	HCAR2	Hydroxycarboxylic acid receptor 2	OMIM
	CCN4	Cellular Communication Network Factor 4	OMIM
	AIFM2	Apoptosis-inducing factor 2	OMIM
	NOXO1	NADPH oxidase organizer 1	OMIM
	CWC27	Peptidyl-prolyl cis-trans isomerase CWC27 homolog	OMIM
	B3GNT8	UDP-GlcNAc:betaGal beta-1,3-N-acetylglucosaminyltransferase 8	OMIM
	DKFZp451O0517	Putative uncharacterized protein DKFZp451O0517	OMIM
	SLC35B3	Adenosine 3'-phospho 5'-phosphosulfate transporter 2	OMIM
	AURKA	Aurora kinase A	OMIM
	MBD2	Methyl-CpG-binding domain protein 2	OMIM
	TNFRSF25	Tumor necrosis factor receptor superfamily member 25	OMIM
	NR1i1	Vitamin D (1,25-dihydroxyvitamin D3) receptor, isoform CRA_c	OMIM
	STK11	Serine/threonine-protein kinase STK11	OMIM
	ETS1	Protein C-ets-1	OMIM
	PPARD	Peroxisome proliferator-activated receptor delta	OMIM
	ENPP7	Ectonucleotide pyrophosphatase/phosphodiesterase family member 7	OMIM
	HLTF	Helicase-like transcription factor	OMIM
	ODC1	Ornithine decarboxylase	OMIM
	TGFB1I1	Transforming growth factor beta-1-induced transcript 1 protein	OMIM
	PARK2	Truncated parkin variant SV1bINS	OMIM
	PRKN	E3 ubiquitin-protein ligase parkin	OMIM
	NF2	Merlin	OMIM
	COX1	Cytochrome c oxidase subunit 1	OMIM
	KLF4	Krueppel-like factor 4	OMIM
	MT-CO1	Cytochrome c oxidase subunit 1	OMIM
	APCDD1	Protein APCDD1	OMIM
	NLK	Serine/threonine-protein kinase NLK	OMIM
	SRC	Proto-oncogene tyrosine-protein kinase Src	OMIM
	NXPE4	NXPE family member 4	OMIM
	B4GALNT2	Beta-1,4 N-acetylgalactosaminyltransferase 2	OMIM
	AXUD1	AXIN1 up-regulated 1, isoform CRA_a	OMIM
	CSRNP1	Cysteine/serine-rich nuclear protein 1	OMIM
	PPP2R1B	Serine/threonine-protein phosphatase 2A 65 kDa regulatory subunit A beta isoform	OMIM
	USHBP1	Usher syndrome type-1C protein-binding protein 1	OMIM
	SIM2	Single-minded homolog 2	OMIM
	ZBTB33	Transcriptional regulator Kaiso	OMIM
	TTC12	Tetratricopeptide repeat protein 12	OMIM
	NHLRC2	NHL repeat-containing protein 2	OMIM
	HGF	Hepatocyte growth factor	OMIM
	FGFR4	Fibroblast growth factor receptor 4	OMIM
	JUP	Junction plakoglobin	OMIM
	VWA2	von Willebrand factor A domain-containing protein 2	OMIM
	DPP4	Dipeptidyl peptidase 4	OMIM
	UTP14A	U3 small nucleolar RNA-associated protein 14 homolog A	OMIM
	PTPN12	Tyrosine-protein phosphatase non-receptor type 12	OMIM
	ZNF148	Zinc finger protein 148	OMIM
	CD133	CD133 isoform H	OMIM
	PROM1	Prominin-1	OMIM
	GPR49	G protein-coupled receptor 49	OMIM
	LGR5	Leucine-rich repeat-containing G-protein coupled receptor 5	OMIM
	RAD54B	DNA repair and recombination protein RAD54B	OMIM
	CSE1L	Exportin-2	OMIM
	B4GALNT3	Beta-1,4-N-acetylgalactosaminyltransferase 3	OMIM
	PARP1	Poly [ADP-ribose] polymerase 1	OMIM
	SMARCAD1	SWI/SNF-related matrix-associated actin-dependent regulator of chromatin subfamily A containing DEAD/H box 1	OMIM
	HIP1	Huntingtin-interacting protein 1	OMIM
	NEMF	Nuclear export mediator factor NEMF	OMIM
	PIK3CG	Phosphatidylinositol 4,5-bisphosphate 3-kinase catalytic subunit gamma isoform	OMIM
	DSG2	Desmoglein-2	OMIM
	PTPRJ	Receptor-type tyrosine-protein phosphatase eta	OMIM
	PXDN	Peroxidasin homolog	OMIM
	DNMT1	DNA	OMIM
	ITGB4	Integrin beta-4	OMIM
	ARID1A	AT-rich interactive domain-containing protein 1A	OMIM
	MSH6	DNA mismatch repair protein Msh6	OMIM, GAD
	COLCA2	Colorectal cancer-associated protein 2	OMIM, Pharmgkb
	PTEN	Phosphatidylinositol 3,4,5-trisphosphate 3-phosphatase and dual-specificity protein phosphatase PTEN	OMIM, Pharmgkb
	MCC	Colorectal mutant cancer protein	OMIM, Pharmgkb
	ENTR1	Endosome Associated Trafficking Regulator 1	OMIM, Pharmgkb
	SDCCAG8	Serologically defined colon cancer antigen 8	OMIM, Pharmgkb
	MACC1	Metastasis-associated in colon cancer protein 1	OMIM, Pharmgkb
	KDM5B	Lysine-specific demethylase 5B	OMIM, Pharmgkb
	XRCC1	DNA repair protein XRCC1	Pharmgkb
	ABCB1	Multidrug resistance protein 1	Pharmgkb
	SLCO1B1	Solute carrier organic anion transporter family member 1B1	Pharmgkb
	ABCC1	Multidrug resistance-associated protein 1	Pharmgkb
	CXCR4	C-X-C chemokine receptor type 4	Pharmgkb
	ABCG1	ATP-binding cassette sub-family G member 1	Pharmgkb
	PTGER4	Prostaglandin E2 receptor EP4 subtype	Pharmgkb
	ADCY2	Adenylate cyclase type 2	Pharmgkb
	ABCC5	Multidrug resistance-associated protein 5	Pharmgkb
	GSTP1	Glutathione S-transferase P	Pharmgkb
	RASSF1	Ras association domain-containing protein 1	Pharmgkb
	ERCC1	DNA excision repair protein ERCC-1	Pharmgkb
	ALOX12	Arachidonate 12-lipoxygenase, 12S-type	Pharmgkb
	IL23R	Interleukin-23 receptor	Pharmgkb
	ABCC2	Canalicular multispecific organic anion transporter 1	Pharmgkb
	PIN1	Peptidyl-prolyl cis-trans isomerase NIMA-interacting 1	Pharmgkb
	UGT1A7	UDP-glucuronosyltransferase 1-7	Pharmgkb
	DPYD	Dihydropyrimidine dehydrogenase [NADP	Pharmgkb
	UGT1A6	UDP-glucuronosyltransferase 1-6	Pharmgkb
	SLC29A1	Equilibrative nucleoside transporter 1	Pharmgkb
	SHMT1	Serine hydroxymethyltransferase, cytosolic	Pharmgkb
	ERCC2	TFIIH basal transcription factor complex helicase XPD subunit	Pharmgkb
	PTGES	Prostaglandin E synthase	Pharmgkb
	AREG	Amphiregulin	Pharmgkb
	MGAT4A	Alpha-1,3-mannosyl-glycoprotein 4-beta-N-acetylglucosaminyltransferase A	Pharmgkb
	FCGR2A	Low affinity immunoglobulin gamma Fc region receptor II-a	Pharmgkb
	PARD3B	Partitioning defective 3 homolog B	Pharmgkb
	UGT1A9	UDP-glucuronosyltransferase 1-9	Pharmgkb
	ENOSF1	Mitochondrial enolase superfamily member 1	Pharmgkb
	HLA-G	HLA class I histocompatibility antigen, alpha chain G	Pharmgkb
	EGF	Pro-epidermal growth factor	Pharmgkb
	UGT1A	UDP Glucuronosyltransferase Family 1 Member A Complex Locus	Pharmgkb
	TGFB1	Transforming growth factor beta-1	Pharmgkb
	RGS5	Regulator of G-protein signaling 5	Pharmgkb
	VEGFA	Vascular endothelial growth factor A	Pharmgkb
	HMGCR	3-hydroxy-3-methylglutaryl-coenzyme A reductase	Pharmgkb
	NR1I2	Nuclear receptor subfamily 1 group I member 2	Pharmgkb
	SELE	E-selectin	Pharmgkb
	WNT5B	Protein Wnt-5b	Pharmgkb
	VDR	Vitamin D3 receptor	Pharmgkb, GAD
	SLC19A1	Folate transporter 1	Pharmgkb, GAD
	KRAS	GTPase KRas	Pharmgkb, GAD, OMIM
	TYMS	Thymidylate synthase	Pharmgkb, GAD, OMIM
	TGFBR2	TGF-beta receptor type-2	Pharmgkb, GAD, OMIM
	MTHFR	Methylenetetrahydrofolate reductase	Pharmgkb, GAD, OMIM
	CCND1	G1/S-specific cyclin-D1	Pharmgkb, OMIM
	PDGFRA	Platelet-derived growth factor receptor alpha	TTD
	ALPL	Alkaline phosphatase, tissue-nonspecific isozyme	TTD
	FASN	Fatty acid synthase	TTD
	SIRT1	NAD-dependent protein deacetylase sirtuin-1	TTD
	EGFR	Epidermal growth factor receptor	TTD, OMIM
	EPCAM	Epithelial cell adhesion molecule	TTD, OMIM

## Sheet: CRC-relared targets from GEO
Supplementary S4-information of CRC-related targets from GEO database
Common targets	GSE44861	GSE37182	GSE74602	GSE33113	GSE10950
ABCA8	GUCA2B	FOXQ1	TOP2A	E2F4	KIAA1199
ADH1B	GUCA2A	KIAA1199	SCARA5	AMPD2	PPAP2A
AKR1B10	AQP8	CLDN1	ASPM	MFSD12	FAM107A
ANPEP	LOC63928	ASCL2	KIAA1199	ORAI1	ABCA8
AQP8	CA4	REG1A	TRIP13	URB2	KIF4A
BEST2	CHGA	MMP7	UBE2T	ISOC2	ETV4
C7	INHBA	IL8	CKS2	ZNF408	ABI3BP
CA1	CA7	LCN2	CEP55	PAQR4	NEBL
CA12	PDE9A	S100P	PRC1	SSSCA1	SLC25A15
CA2	ABCG2	MMP11	CENPF	NFKBIE	FGL2
CA4	CA1	LY6G6D	FOXQ1	RHOD	PRKCB1
CD19	CDH3	GDF15	ANLN	PRKCZ	PDE7B
CDH3	PADI2	CDH3	FAM107A	TBC1D25	C9ORF140
CEACAM7	SLC26A2	TCN1	MRPL17	SARS2	CLEC3B
CFD	KIF13B	TACSTD2	CDCA5	PTCRA	ADHFE1
CHGA	KRT24	SOX9	PPAT	TANGO6	PAICS
CKB	GCG	SLC7A5	GFRA2	ABI3	FAM54A
CLCA4	KIAA1199	HOXB8	C13ORF27	KLC2	LRP8
CLDN8	SLC4A4	CST1	NUP37	DCLRE1A	CHAF1B
CXCL10	ADAMDEC1	CLDN2	CDH3	XAGE-4	LMNB2
CXCL2	TGFBI	SERPINB5	IQGAP3	AC018755.16	DKC1
DHRS9	SLC22A18AS	SCD	CENPN	ANKRD52	DKFZP762E1312
DPEP1	SULT1A2	AXIN2	CLDN1	BC010186	TRIP13
DPT	HSD17B2	REG1B	ETV4	AEN	JPH1
GUCA2A	SCNN1B	TGFBI	RAD51AP1	KIF3C	ZMYND19
GUCA2B	PTPRH	FERMT1	NUSAP1	MNAT1	NME1
HSD17B2	PHLDA1	PHLDA1	EEF1E1	PET112	FLJ22655
ITM2C	MS4A12	REG4	ZC3H8	C21orf119	GSTM2
MALL	HIG2	TRIB3	KIAA1794	NOC4L	CFD
MAOA	SELENBP1	DPEP1	TTK	DYNLL1-AS1	PLAC9
MMP12	SPIB	TOP2A	PUS7	NARFL	MCM7
MMP3	SRI	MMP3	PNO1	RAB3IL1	MT1E
MMP7	DUSP14	COL1A1	MELK	SERPINB8	CHTF18
MS4A12	HSD11B2	ETV4	PTTG1	KIAA1407	SOX9
MT1E	PDCD4	UBD	LMNB2	SCAMP1-AS1	TMEM100
MT1F	KIAA0828	CKS2	DCUN1D5	C17orf82	POLR1C
MT1M	PYY	TESC	CLEC3B	SNAPC4	FXYD1
MT1X	TRIB3	GPX2	RFC4	LCE1E	PLK4
NFE2L3	UGT1A6	ECT2	CDKN3	RP11-214K3.19	FLJ20105
NR3C2	CD177	IFITM1	BUB1	SPRR4	MAMDC2
PHLDA1	FLJ21511	TPX2	BYSL	FRS3	GFRA2
PLAU	EDN3	ITGA2	RNASEH2A	PORCN	C1ORF112
PPARGC1A	SST	DUOXA2	ESM1	HIST1H2AJ	FHL1
PYY	PLCE1	CDCA5	NOB1	LMNTD2	MSI2
REG1A	CLCA4	WDR72	STOX2	NAIF1	CENPN
REG1B	SLC26A3	AURKA	CCNB2	RP11-403P17.3	PUS7
SCNN1B	UGDH	C9orf140	DTL	CCDC64	CENPO
SELENBP1	UGT1A4	CFB	SLCO4A1	MAPKBP1	DPT
SERPINB5	IL1R2	CCL20	PDCD2L	NUDT18	ANAPC1
SLC26A3	MMP28	LOC653381	MCM2	SLC22A25	SDPR
SLC4A4	GNA11	CCNB2	ZMYND19	DHX37	CDCA7
SLC7A5	AKR1B10	PRC1	CENPE	HYPK	UBE2C
SLCO4A1	ENTPD5	HKDC1	MTHFD1L	ESM1	EXOSC5
SPIB	BEST2	TRIP13	DKFZP762E1312	ACAN	KIAA0513
SRPX	DHRS9	PLAU	HMMR	PLEKHF1	TRIB3
SST	SULT1A1	AHCY	KIF15	PODNL1	SLC9A9
STMN2	GDPD3	NKD2	ATIC	HVCN1	PUS1
TCN1	ZG16	CA9	CENPA	NLE1	RCC2
TESC	FAP	ENC1	CDC20	JOSD2	NDN
TGFBI	BMP2	MMP12	C12ORF48	RP11-480A16.1	TMEM97
TPX2	BCAS1	SQLE	DTYMK	C5orf45	RNASEH2A
TRIB3	TUBAL3	CEP55	POLR1C	DGAT2	EEF1E1
TSPAN7	CA12	OLFM4	KIF20A	RP11-654A16.3	KCTD14
UGDH	AMPD1	PTTG1	NCAPG	CNTFR	LRRN2
VIP	MGC4172	MTHFD1L	WDR75	ZNF619	ZWINT
ZG16	ITM2C	ARID3A	SOX9	RRN3P2	CMTM8
	BTNL3	GPT2	CDCA7	GIGYF1	SETBP1
	NR3C2	STC2	DLG7	RP11-121C2.2	EPHB3
	PCLKC	MELK	TROAP	PRR29	FLJ25416
	NFE2L3	CCNA2	CHTF18	NHLRC4	SFRP1
	VIPR1	CDC20	PAQR4	NINJ2	KIF2C
	XPOT	LOC646723	TIMELESS	PLEKHA8P1	MCM2
	TNFRSF17	CTHRC1	MAD2L1	C1orf167	MARS2
	COL1A2	MYC	KIF11	MIR34A	EXOSC3
	PLS3	SLC5A1	PAICS	BATF	SLCO4A1
	SULF1	SALL4	TMEM97	CEACAM19	RFWD3
	NEDD4L	FAM84B	TPX2	WNT2	MYOM1
	MUCDHL	GRM8	CDK4	ZNF609	CDCA5
	CHI3L1	CEACAM6	CDCA4	ARNTL2	CCL14
	PLCD1	LAPTM4B	NME1	NKPD1	VRK1
	HHLA2	KIF20A	NFXL1	PCDHGB5	P2RX1
	DNASE1L3	KIFC1	MRPL50	GADD45G	FOXQ1
	TP53I3	SPINK1	CDC2	IER5L	NOP5/NOP58
	FLJ21736	DKC1	STIL	REXO1L1P	ZNF179
	MMP7	PAQR4	C6ORF173	METTL2B	PAQR4
	ARL14	MARCKSL1	FLJ22655	ASPRV1	BUB1
	ETHE1	TIMP1	ABCA8	GRAMD1B	KRT80
	PPM1H	PDZK1IP1	RAD54L	RP11-65L19.4	TIMELESS
	C1orf115	PRDX4	GEMIN6	NTSR2	NOB1
	SGK2	CENPN	SOX4	ZFP30	SRPK1
	SLC22A5	SLCO4A1	GARS	CDR2L	PRC1
	SLC9A2	BAIAP2L1	DKC1	TVP23C	MRPL3
	ARNTL2	LYZ	C13ORF34	EXTL3	PRR7
	COL11A1	LOC731049	SLC25A15	TMEM132A	SKP2
	COL4A1	RPS21	C9ORF140	SLC5A6	MCM10
	TJP3	TOMM34	CCNA2	RP11-82L18.2	C19ORF48
	ANPEP	FASN	CCNB1	STX1A	OSBPL1A
	TSPAN7	CXCL2	UBE2C	LBX1	MEF2C
	PRKACB	CEL	WDR12	LOC101927166	ZC3H8
	KRT23	C2	GNG7	SLC34A3	C13ORF3
	SLC17A4	RNF43	KIF2C	DAPK3	DNMT1
	SMPDL3A	C13orf18	MGC2408	RARG	PAFAH1B3
	TPH1	CMTM8	MPHOSPH1	PCOLCE-AS1	FOXM1
	KLF4	MAL2	TK1	BATF3	RFC3
	KLK1	SLC2A1	TMIGD1	ICOSLG	MELK
	MAOA	MSX1	MCM4	LOC101929406	NIT2
	CLEC3B	S100A11	TRIB3	RP5-991G20.4	GINS2
	MALL	TTYH3	KRT80	SMPD2	PALB2
	C4orf19	HMMR	GNL3	HRH3	KIF14
	PIGZ	GPSM2	NIT2	RELT	KIAA1794
	CEACAM1	C8orf55	CCDC99	EFR3B	SCARA5
	NOX4	CENPF	C19ORF48	LOC101928221	NFE2L3
	CA2	LOC387882	UHRF1	RNF122	ARHGEF6
	SPP1	TNFRSF6B	SLC25A34	TUT1	TOP2A
	TIMP1	HSPH1	RPP40	UBXN11	MKI67IP
	PLAU	CELSR3	WDSOF1	RAB36	ENC1
	SLCO4A1	PPA1	CKAP2L	MYEOV	ATAD2
	TESC	LMNB2	LRP8	ADAMTS12	CPEB3
	CXCL1	RPL29	BXDC2	POU5F1B	GPX3
	SLC30A10	SNTB1	EXOSC3	QTRT1	PDCD2L
	TMEM158	GZMB	CHEK1	RAB42	GART
	NEDD4	FAM83H	EXOSC5	SHPK	KIF11
	KAL1	C10orf81	C1ORF135	WDR24	GNL3
	TWIST1	JPH1	PSMD14	ADAM15	KNTC1
	CES2	CDKN3	LSM5	ARHGAP10	BYSL
	HMGCS2	CDC45L	PDE7B	CCDC3	TCF3
	CXCL3	MSLN	CSE1L	TEAD4	SRPX
	CDH11	CHEK1	TMEM100	ZNF668	DNAJC9
	PTP4A3	PLEK2	CDCA3	CHRNA2	PINK1
	PPARGC1A	PITX1	BUB1B	NPM2	AURKA
	THBS2	PUS7	CHAF1B	RP3-406A7.7	CDC25C
	SLC22A3	LOC651816	PLK4	KLK3	AOC3
	CLIC5	CEACAM5	FLJ25416	CHST10	C9ORF19
	AZGP1	GMDS	PRPF4	ZNF524	RFC4
	TST	ATAD2	KIF4A	LOC149373	ITM2A
	ACADS	SHMT2	NOP5/NOP58	CDH3	PKMYT1
	MUC4	PTTG3	CCT2	RHPN1-AS1	CCNF
	FAM55D	EBPL	ASF1B	MYBL2	CILP
	MT1M	EPSTI1	MRPS17	LOC642533	EXO1
	CFI	NCOA7	SF3B3	ELFN1-AS1	RFC5
	CXCL2	CKAP2L	ENC1	ERVH-4	GABARAPL1
	HRASLS3	KCTD14	RUVBL1	PVRL1	TGDS
	CLDN8	CKS1B	POLD2	LOC101928343	GPR162
	CFD	DDX21	EBNA1BP2	LOC148413	RPL29
	RPS6KA1	PPM1H	GINS2	GSC	RBPMS2
	C17orf73	TNFRSF12A	S100A11	ERVFRD-1	RPS15
	SLC7A5	LOC643272	ADH1B	CPNE7	GAS7
	THY1	CD55	ITGA2	EVA1A	WDR62
	LGALS2	MCM2	XPO5	ELMOD3	PEG3
	MT1F	NKD1	GTPBP4	MBLAC1	GTF2IRD1
	HIST1H1C	GGH	SLC29A2	B9D2	PALM
	SFRP4	BUB1	NFE2L3	SOX15	CKAP2L
	RFC3	HES6	MND1	AC010524.4	KLF9
	ACF	UBE2C	LOC729063	FLJ30064	PEO1
	PLAC8	CCNF	PPIH	OXER1	C12ORF48
	CSPG2	MAP7	KIAA0101	SHB	SCARA3
	FCGBP	RPS7	METTL7A	KIAA1467	ABHD7
	CLMN	SLC5A6	PTPLAD1	TMEM110	UHRF1
	MFAP2	E2F5	MTHFD1	HDAC5	GSN
	COL5A2	ANKRD22	RUVBL2	CDC45	RAD54L
	RAPGEFL1	MIF	MMP7	CAMK2N2	OPRS1
	CEACAM7	ANLN	SMYD3	LOC339988	CKS1B
	MTMR11	TTK	DCC1	C22orf24	FABP4
	STAP2	UBE2T	CPSF3	OPTC	C6ORF173
	OLFML2B	LOC650369	SLC39A10	SPATA33	BCL2L12
	PMAIP1	FAM57A	EARS2	AK130486	CCDC69
	VSNL1	RAD51AP1	BXDC1	TNS4	CDKN3
	LRRC19	NUSAP1	CDCA8	RXFP3	TRAP1
	QPCT	KDELR2	FLJ20105	CPA4	C14ORF132
	PPP1R14D	SLC12A2	NUP62CL	TOB1-AS1	TSC22D3
	MYO1A	CSE1L	C13ORF3	TMEM74B	PTTG1
	DUSP4	LOC401115	RRP12	RALY-AS1	CNTFR
	MT1E	CDK4	PAFAH1B3	ANO8	C16ORF75
	ABHD3	ASPM	TEAD4	FGFRL1	SULT2B1
	ABCA8	MCM4	ABCE1	P2RY6	PRMT3
	FABP1	SLCO1B3	FOXM1	PADI1	PJA2
	STMN2	GINS2	NKX2-3	UTS2R	FASN
	PLA2G10	AURKB	NUP107	SEMA7A	VSNL1
	SLC36A1	TK1	GMPS	FHL3	NUP37
	SERPINE1	RRS1	FBXO5	NUP50-AS1	XPO5
	MMP3	CELP	PCAF	CHI3L1	EBPL
	GZMB	CXCL10	MRPS23	ADAMTS10	RPIA
	S100A2	FLJ10986	PYCR1	KLHL25	BLM
	CLCA1	COL7A1	GUCA2B	SULT2B1	GPR56
	MGLL	RPP40	TSFM	EFNA3	EARS2
	MT1H	APCDD1	RIPK2	LOC100505918	IGFBP6
	CCDC68	CDCA7	RCC2	RP11-353N14.1	WDR90
	SULT1B1	LIPG	NOC3L	CASC7	PLEKHO1
	COL10A1	PSMG1	NCAPD3	FBXL2	KIAA0495
	FXYD3	ETS2	TMEM5	LSM14B	QSCN6L1
	LGALS4	BOP1	CKS1B	CHAF1B	CITED2
	C6orf105	SOX4	POLQ	LGI1	KCNAB1
	GCNT3	IFITM3	SHMT2	DYRK3	AHCY
	DEFB1	COL1A2	TOMM34	TBC1D10C	SOX4
	UGT2A3	STIL	DDX10	PRSS27	CCNA2
	GOLPH2	SLC7A1	MYC	ARHGEF19	FNBP1
	CKB	PLAGL2	LOC731049	LOC100506302	POLE2
	SGK	RIPK2	ENOPH1	GPT	CAD
	IMPA2	S100A9	SLC12A8	SPATA31C2	PTN
	ABP1	NUDT5	MGC13057	KRT36	BRCA1
	VIP	TMEM166	AURKA	CWF19L1	PAXIP1
	ADH1B	NFE2L3	FAM64A	LINC01208	TTF2
	MEP1A	NUP37	E2F3	LINC00879	GPT2
	KIAA0500	LOC650215	RRP15	C2orf44	PCAF
	MATN2	EHF	KRT24	TCTN2	CLDN1
	POU2AF1	GTF3A	DEPDC1	G6PD	PDE1A
	MGC14376	SH3BP4	KIF14	LOXHD1	SPAG5
	ECT2	PI3	NUP93	ABCB6	TMEM63A
	KRT20	DEFA6	RRP9	FLJ34503	FAM60A
	CD46	LRP4	CAD	RPS6KL1	C6ORF72
	PBLD	IGFBP2	NAT10	LOC255177	CXCL12
	DKFZP564O0823	CDCA8	CA7	C20orf203	ITGA2
	CKAP2	NPM3	DHCR7	GPR6	HSPB6
	NMD3	BMP7	TYMS	RANBP17	TRAK2
	GPA33	NXT1	VRK1	HSF2BP	CASP2
	RNF186	DLG7	ADHFE1	CD5	C1ORF24
	P2RY14	FUT4	MRPL3	LOC101060264	TROAP
	EREG	ERO1L	GNPNAT1	NRXN1	FLJ21986
	PCK1	FAM150A	CPEB3	SCAND2P	PI16
	TPX2	GALNT4	MKI67IP	TMEM198	PTRH2
	STYK1	SRPK1	MCM3	SNX22	LOC150223
	DSC2	NUP62CL	HSPC111	FLJ45513	TACC3
	AGT	RRM2	HIG2	CADM2	TOMM34
	C1orf106	WDR12	LOC441228	HAB1	ESPL1
	NR1H4	SNRPB	SH3BP4	ADAMTS13	WDR12
	SLCO1B3	IER3	KNTC1	FKBP15	MEF2D
	ARHGAP29	CCT2	ACTL6A	INHBA	TCEAL2
	COMP	IRAK1	C1ORF112	ARR3	ORC1L
	PCDH21	PLK4	TMEM4	ABHD16B	SSBP2
	DPEP1	NOLC1	RPS7	COL22A1	MGC2408
	HPGD	C6orf173	PPAP2A	CHRNB2	CEP55
	IGJ	ESM1	RANBP1	PTPRU	SGOL2
	UGT2B17	TH1L	NARS2	ADARB2-AS1	PDK4
	INSL5	NCAPG	CKAP2	CCBL1	MFAP4
	C19orf21	REG3A	GSTP1	PNPLA2	PTHR1
	MYC	MRPS17	PLAC9	AQP11	GNPNAT1
	TSPAN1	UCHL3	GUCA2A	OR6W1P	TSFM
	FLJ20152	CENPA	ACP6	ZNF674-AS1	PSAT1
	MEP1B	GARS	ANAPC1	DNAH8	LOC400506
	TDO2	GPR172A	TRAP1	ZNF584	TOMM40
	MYO1D	FABP6	LOC647115	SDSL	C2ORF15
	TCN1	KIF11	ATAD2	ZFHX2	PGM5
	LGR5	SNRPF	PBK	CEP131	STIL
	CXCL11	LMNB1	C3ORF26	ACTL10	PAK6
	TNFAIP6	BAMBI	IPO4	REM2	MT1M
	APOBEC3B	CXADR	KIAA0133	LOC100288181	SLC22A17
	NAT2	LMTK3	SCGN	ATP6AP1L	EVL
	MT1X	CDC2	DNAJC9	RP11-45M22.5	SNRPG
	IL33	LOC653505	TEX10	UGP2	CSTF3
	SPINK5	LOC731314	NIP7	NDOR1	MCM4
	MMP1	C11orf82	CCDC41	ZNF174	MGC45491
	WFDC2	DEFA5	GRPEL2	LINC00452	STMN1
	PCMTD2	BEXL1	BEST4	PYY	MCM3
	MMP12	CALM1	RBM28	TMEM161A	STX12
	REG1B	EML1	ZZEF1	ORAOV1	ASF1B
	SCGB2A1	AK1	CSTF3	RAD54L	AURKB
	HSD3B2	RDH5	PTRH1	PHLPP2	TIPIN
	RGS13	WFDC1	KIAA0513	GRID1	LSM7
	SI	GSN	FAM57A	LZTS3	MMP11
	FABP6	SLIT3	ALKBH2	PRICKLE3	RUVBL2
	MUC2	NEDD4L	MTHFD2	PRSS53	SNTB1
	LY6G6D	CA12	RPL29	GRM4	AXIN2
	ABCB1	TOX	BZW2	OXTR	DACT3
	PTGS2	TEF	LOC340843	TRMT61A	FIGNL1
	GNE	SYNPO2	C16ORF59	BIRC7	TPX2
	COL15A1	SYNJ2BP	C16ORF75	LOC102725408	SORCS1
	PERP	BEX1	SPC25	RP11-173B14.4	JAM3
	REG1A	HSD17B6	TMCC3	HHAT	ZNF485
	SPOCK1	KCNA5	SNRPB	PDGFB	C9ORF48
	SERPINB5	C1orf71	PEO1	PEX11G	GDF15
	TFF3	ARMCX1	NKRF	ZDHHC24	LOC112703
	SLC6A14	PRDX6	RPS21	LOC100506603	CCT2
	CD19	PKIB	CIT	ZNF473	ZBTB16
	SPINT1	SORBS2	RPA3	MRPL17	NIP7
	UBD	PTPLA	RPL34	LOC100130938	PNPO
	GEM	SVEP1	POLA2	STRA6	NUF2
	CDH19	C20orf127	GNL2	LOC100507156	UBE2T
	RSAD2	CD52	HDAC2	SERPINF2	C2ORF32
	CR2	ARHGAP15	MARS2	CDH24	C19ORF45
	ASPN	SMYD1	PLCD1	C7orf26	LOC400464
	CXCL10	PDZRN4	AQP8	KRT33A	DPH2
	DPT	MEP1A	PRIM1	MFSD7	CIT
	SLC44A4	TMEM100	TGDS	CNTD2	CDCA4
	CXCL14	MYO1A	NUDT5	ESPNL	MBNL1
	GREM1	RGL1	ALG8	ALPP	RTKN
	REG3A	EGR1	LTV1	SMCP	TGIF1
	C7	IL28B	NPY	RUSC2	BZW2
	SRPX	SCIN	POLE2	SAMD14	POLQ
	DEFA5	HSPB1	PAK1IP1	TMEM52	ZFYVE1
	CHRDL1	BCYRN1	RPS15	EGFLAM	ARHGAP15
	FABP4	PLEKHO1	FGL2	NFE2L3	CDCA3
		BNC2	RPL23A	DUSP2	NFXL1
		FCRLA	SLC25A22	MIER3	C1ORF135
		SYT4	CA1	C2orf81	AGTR1
		ARHGEF6	PDE9A	FANCD2OS	RAD54B
		RIMS3	FBL	MCF2L-AS1	HSPD1
		EVL	UBFD1	PCSK4	SCD
		ACTA2	SPIB	SUN5	CADM3
		PTGIS	CENPM	C11orf97	MRGPRF
		C10orf56	GRAMD1A	UBALD1	PCNA
		PIGR	MMP3	ADPRHL1	GSTM3
		MGC13057	EXOSC8	KLK4	PLP1
		POPDC2	GRPEL1	LY6G6C	RNF43
		LPAR1	IL8	TEX11	CBX2
		LRCH2	EZH2	CTD-2619J13.13	WDR4
		CALB2	SLC7A1	CYP3A43	CSE1L
		CD19	ZNF259	PTCHD2	GNG7
		CAPN13	RFWD3	SPATA32	MPHOSPH1
		AGTR1	SCD	CCDC88B	CBX4
		DENND2A	CCBP2	LOC100131043	ATIC
		APM-1	ENPP6	EPHA8	CBFB
		DHRS9	SNRPG	TEX10	CENPA
		BEST2	CLNS1A	GUCA2B	SLIT3
		C7orf41	PKIB	LINC00523	ZDHHC9
		MEF2D	SCIN	EIF1B-AS1	POLD2
		CCL8	AHCY	LOC100507670	SNRPA1
		KLF2	TEX11	NEIL2	GTPBP4
		GUCY1A3	C12ORF11	POU5F1P3	LARGE
		C6orf105	NOLA2	C6	FAM129A
		TSHZ3	CXCL1	APPL2	PBXIP1
		MCOLN2	FASN	RPLP2	PSRC1
		GPER	HMGB2	IFFO2	UNC84B
		CBX6	SLC4A4	LOC101927122	ITGB3BP
		JAZF1	PDCD4	DLGAP1-AS2	PDE5A
		SELM	C9ORF48	ZNF696	C21ORF45
		MALL	C17ORF53	CRMP1	GYPC
		SLC4A4	MYOT	TCTE1	CENPF
		HSPA1A	CCT3	LOC101927829	SLC25A22
		TP53INP2	CMTM8	HBZ	SLC12A2
		SSBP2	SFRP1	SH3D21	LIPG
		PPP3CB	LIFR	GYLTL1B	E2F8
		KIAA0672	DDX21	LINC00929	PKNOX2
		VIPR1	PYY	CEMIP	GTPBP3
		DCN	NUF2	SIGLEC15	DTL
		H3F3B	GPR180	CD8B	SYNC1
		PJA2	OTOP2	LILRA6	HMMR
		PTGDS	SUV39H1	CCNO	C1ORF71
		MLLT11	FAM60A	CSRP3	IRAK1
		EEF1A2	YARS2	TSNARE1	LIN9
		UGDH	TOMM40	MLN	MARCKSL1
		PLCL2	LIG1	UGDH	CDC20
		LOC653158	AURKB	LOC102723661	ANK2
		DKFZP564O0823	MCM10	ZNF597	LOC729063
		ITPR1	DNMT1	LINGO3	PRICKLE2
		CLCA1	ITPKA	FJX1	SLC5A6
		KCNMA1	AOF2	TICRR	HSPC111
		NR3C2	NOLC1	CBFB	C7
		LMO3	PMP2	PRKAR1B	LOC221091
		KLHDC8B	HEATR1	IL6R	RASGRP2
		ABCA8	KARS	PRSS36	ANTXR2
		MTE	YEATS4	CCDC151	PRIM1
		GAS1	RPS18	GNB3	MAD2L1
		SLC25A4	TRPM6	TRHR	HEATR1
		MT1X	CDC7	PEX10	CYP27B1
		LEPREL1	CCNF	SPRED3	FLJ32549
		CILP	TTF2	IL17C	INPP5A
		FBXO32	SALL4	CACNG4	MLXIPL
		ANTXR2	CELSR3	TFR2	C13ORF34
		LOC285382	PRDX4	OMP	ASCL2
		LOC401093	SMPD1	DNAJB13	EXOSC8
		SLC25A34	OIP5	SLIT1	LOC731049
		RARRES2	FGFRL1	IGDCC3	IL20RA
		CCL23	MYOM1	FAM167B	PPIH
		GPM6B	NDC80	LINC01209	PROX1
		SLC22A18AS	EBPL	TRIM29	MRPS12
		PDCD4	XKR4	LOC729683	IL11RA
		ADAMTS1	TCF21	TMEM206	SPG20
		VPREB3	RETSAT	S100A11	RECQL4
		AGPAT9	KIAA0020	BYSL	KIF23
		SOX8	HES6	LDB1	CENPH
		SSPN	RRM1	MDFI	HSPE1
		DUSP1	SSRP1	RP11-356B19.11	TNFSF12
		CES2	SLCO2A1	NLRP12	HES6
		APOD	LIN9	RP11-378A13.1	AXL
		KIF1A	JPH1	C9orf117	CDH3
		UCHL1	KIAA0523	BC027448	ACACB
		RYR3	SPAG5	SPACA7	FBL
		GHR	BLM	KLRG1	PPP2R2B
		PEG3	CDC45L	ADCK4	CKS2
		PBX3	PLXNA1	CLPB	NUP107
		JAM2	DDX55	DNAJC5B	EZH2
		HSD11B2	LYAR	RP11-589P10.5	MGC14376
		FREQ	NUTF2	FAM171A2	LSM4
		ANPEP	CIRH1A	C16orf86	FBXO5
		RERG	NOL8	KCTD17	RRM2
		CYP4F12	ASAHL	XXYLT1	RAB15
		HSPB7	ZNF511	PRR12	KLRG1
		SMTN	CFD	GDF9	ENOPH1
		RASL12	CA4	PSPN	C9ORF41
		FLJ35258	HSD17B2	B3GNT4	WDR67
		SPIB	MUSTN1	MEX3A	ASB9
		CTXN1	NUDT1	MMP7	BXDC2
		SPON1	SCNN1B	IL23A	PDCD2
		C17orf91	PDCD11	RNF183	REPIN1
		C1orf115	C1ORF115	ALS2CR11	C21ORF66
		ZBTB16	SRPK1	KIF26A	HIST1H4C
		FAM23B	ITM2A	POLR3H	CALM1
		PPARGC1A	PA2G4	BIN2	CFH
		PER3	NR3C2	LOC101927608	EME1
		SGK	SLC7A5	CASC17	LRCH2
		LPP	TACC3	ZNF250	CXCL1
		PNPLA7	BMS1L	MMP12	SDCCAG3
		TCEAL3	NOL5A	RP3-452M16.1	SLC25A34
		NKX2-3	IMPDH2	LOC497256	PCSK9
		TXNIP	CECR5	AC144652.1	PPP1R14A
		SLC16A9	ELAVL4	CDKN2B-AS1	PYCR1
		GREM2	CENPK	CNR2	CCDC34
		EDN3	H2AFZ	CRY2	CCNB1
		TJAP1	SNAP91	PRR5	CRYAB
		CACNA1H	C6ORF125	C10orf67	ZNF792
		TMEM35	POLE3	CADM3	C17ORF53
		C15orf52	PODXL2	RP11-1277A3.1	GIMAP8
		C4orf34	VSNL1	S100A2	EBNA1BP2
		ITPKA	SNRPA1	GNA11	ATP8B2
		METTL7A	DDX28	LINC01315	PUS7L
		PCOLCE2	C15ORF42	CA7	FEZ1
		SFRP2	ILF2	LRRC7	C15ORF42
		CBX7	ABCA6	PAX2	C9ORF100
		SYT11	ORC1L	LOC100507564	MYLK
		OSTbeta	PRPS2	ABCF2	ABCA6
		PTGS1	MET	MAMDC2	SIDT2
		CITED2	DDX56	FOXRED2	DLG7
		SCARA5	IFRD2	NEK8	NONO
		MT2A	LRRN2	CKS2	MCM5
		LIMS2	PINK1	CDK5RAP2	MYOHD1
		KANK2	TNFSF10	ANKRD60	TOP1MT
		C10orf116	STMN2	FBXO40	TTK
		TGFBR3	POLR2D	GLTP	NKRF
		CTSG	MORC4	RP11-109M19.1	LARP1
		SGCE	LOC63928	PPIL1	LEPREL1
		ITM2C	MAGMAS	SHISA2	C14ORF139
		TACR2	TMEM9	RDH5	CELSR3
		HSD17B2	RPL7A	PLCD1	DHCR7
		BEX4	APEX1	CLSTN3	SNORA25
		OTOP2	XPO4	ABCA8	SLC1A5
		UGT2B7	SDCCAG3	LOC100129069	PPP2R3A
		MATN2	TNFRSF13B	RP11-661A12.9	HMGB3
		STON1	POLR1D	STK16	CBX8
		MT1F	CCDC113	IFNL1	NEK2
		SIPA1L2	UTP14A	DUS2	FAM64A
		MAL	GTF2F2	RTP5	CDC45L
		MT1E	PPA1	KCNS1	FAM63A
		SST	CDT1	FGF4	KIAA0101
		SLIT2	SLC35B2	ASMTL-AS1	MAP3K12
		PRNP	GRAMD3	SHH	C12ORF45
		TPM2	NUP205	E2F6	CDC2
		AHCYL2	MGC4172	FGF6	C6ORF167
		TMEM47	NXT1	FOXD3	THNSL1
		PALLD	THOC6	SLC12A4	ABCA9
		C14orf132	ARD1A	LTA	MEIS1
		GSTM2	ODC1	P2RX1	CLIP3
		KIAA0367	MRPS35	LINC00895	LIMS2
		LYVE1	EXOSC2	TMEM185B	RPS7
		ATP2B4	MRPS30	C2orf88	ASPA
		XKR4	CHGA	EVPL	DDX54
		AP1S2	PKMYT1	HPX	SLC4A11
		MT1A	TKT	NTMT1	CDK4
		COX7A1	GPT2	CEND1	AHNAK
		SLC25A23	SRD5A1	TYMSOS	DAAM2
		CYR61	C6ORF49	CLDN23	ASPM
		MEIS1	MEF2D	EFCAB6	PTGS1
		MAB21L2	POP1	CCT6A	SNRPB
		ITLN1	KPNA2	NPY2R	TTLL4
		MRGPRF	NSDHL	CHAD	PODN
		FGL2	RANGAP1	MROH6	ZNF671
		PTRF	MT1E	EXOSC3	PDZD8
		CLDN23	MT1M	POLN	TIGD2
		CLDN5	HHLA2	CTNNA3	DDX39
		MST1	GPX3	FNDC5	DMN
		SLMAP	RP11-529I10.4	PAGE5	POP1
		PLAC9	PRR7	RP11-793H13.11	CLDN2
		TMOD1	TXNIP	NCAPH2	IQCB1
		SETBP1	SLC12A2	SPRN	RPS21
		UGT2B17	PDCD5	KIFC3	CCDC99
		GPT	TRMT1	LOC101927020	CENPE
		HSPA2	MRTO4	SEPT4	TK1
		CYBRD1	GEMIN4	GPR21	DACH1
		FXYD6	GTF3A	HCRT	SHMT2
		ALDH1A1	MAG1	GGT1	SYNJ2BP
		BAPX1	YARS	RETSAT	SSPN
		FAM46B	SEMA6A	TSPAN7	PPP3CB
		SCRG1	PHLPPL	TONSL	MRPS17
		NEU4	PPRC1	RP11-629E24.2	TCF21
		CKB	NIPSNAP1	LOC648987	MET
		PPP1R3C	QSCN6L1	FAM86A	LMOD1
		PRICKLE2	IRAK1	AJUBA	TEF
		TUBB2B	TTC27	SURF2	PDZD4
		MAOA	DSN1	OR1D2	NCAPG
		HMGCS2	CD209	RARS	MIER1
		JAM3	TBC1D16	VSTM2A	RNF150
		AKR1B10	CD36	ZNF575	MAF
		CLEC3B	PLEKHG4	AC106801.1	ANKDD1A
		ADH1B	P2RX1	CIPC	SLC19A1
		MSRB3	TMEM147	LOC101928101	PBK
		RCAN2	HSPH1	RP4-798A10.7	DPEP1
		MYOT	MARCKSL1	IQCF6	ESM1
		CXCL12	TIMM8A	CCZ1	SGCE
		IGFBP6	CPNE8	ADCY4	KIAA0406
		GLDN	TRIM28	AQP4	DARC
		FLJ21986	SLC9A9	SRCRB4D	DCLRE1A
		SCG2	CA2	ACTN2	NOL1
		MT1G	E2F7	POC1A	TESC
		PTCHD1	MTERFD1	C2orf70	SLC39A10
		PI16	SND1	FOXQ1	PTGIS
		SCGN	MRPL36	DGCR11	NARS2
		SELENBP1	RPUSD4	ADAMTS9-AS2	LIG1
		GCG	RRS1	STC2	BOC
		MGC4172	FAM84B	SCN11A	NSDHL
		DPYSL3	SST	ZNF469	ST5
		BCHE	PRPF19	MRGPRG-AS1	COX7A1
		ATP1A2	HNRPC	RFC2	XKRX
		DARC	MS4A12	S100A7A	CHD7
		FOSB	PRPH	LOC101928778	RHPN1
		MYLK	APRT	AHSP	RAE1
		CPXM2	MGC13114	NKX6-3	APRT
		NEXN	MAMDC2	RAB39A	ATP8B4
		STMN2	PLCL2	CRABP2	ANGPTL7
		REEP1	FAM86A	ABCG2	C16ORF59
		SDPR	TMEM48	RAB43	ACTR5
		DMN	KIAA0828	SYNPR-AS1	C20ORF127
		NDN	MMP28	MIR31HG	TNFAIP8L3
		CAV1	C20ORF20	NEURL2	IQGAP3
		OSR1	FAM54A	CTD-2366F13.2	TFAP4
		LMOD1	SNRPF	LRRC43	CEP72
		TAGLN	RNF43	OR7C2	SMC2
		CALD1	EIF3S9	LEPR	AZGP1
		FERMT2	ZBTB9	KIAA0020	CSRP1
		PCP4	ITGB3BP	LENG9	ZNF195
		ZSCAN18	EPB41L3	AAGAB	STOX2
		ACACB	RPS5	LOC101929631	SV2B
		KLF9	SLC5A6	LOC151484	CCPG1
		ST6GALNAC6	ACACB	SPTBN4	ACTL6A
		RGS2	MIF	UBE2S	C6ORF157
		HPGD	GHR	SPIB	ANKRD25
		CLIP3	RBMX	SLC6A6	NUSAP1
		LOC401321	ENY2	OR2H1	CDC7
		GSTM3	CCT6A	IRF2BP1	SPECC1L
		CAP2	RCN2	RP11-338I21.1	NUP35
		C7	C8ORF32	ABCG4	SCUBE2
		TSPAN7	SETBP1	DUSP14	DDX31
		ABI3BP	ABHD7	AFF3	MRPS30
		ADH1C	PSAT1	TRMT2A	STAB1
		VSIG2	SLC30A10	PYCRL	SPON1
		C2orf40	CBX4	PCDHAC2	RASL12
		FNBP1	JAM2	PSMD14	DCC1
		DACT3	SYNCRIP	SCN7A	TSHZ3
		EPB41L3	RELN	PADI2	RGMA
		CCL19	OSTBETA	ZNF576	MSH5
		SFRP1	LDHD	GRAMD2	NCAPD3
		C9orf19	POLR3E	GNB1L	FLNC
		TRPM6	C7	ACTL6B	C8ORF55
		SEMA6A	FEN1	LZTS2	GCNT2
		THBS4	PDE6A	SOX10	TFDP1
		SCNN1B	RPIA	SORCS1	RPN2
		PPP1R14A	LOC139886	FOXR1	PLEKHC1
		HSPB8	RABEPK	TOLLIP-AS1	NEXN
		CSRP1	NEK2	IL3	MAOB
		PDLIM3	GPT	ARID3B	IL17RB
		RGMA	MUCDHL	LRRC52	C5ORF5
		GPX3	GLTP	GUCA2A	GREM2
		MFAP4	PTHR1	CNR1	UTP14A
		MT1M	PPP1R14B	OSBP2	SELI
		FAM107A	SSB	LINC01281	ZMIZ2
		MGP	XPO1	LOC102725438	WIPF1
		TMIGD1	TCEB1	SLC48A1	TCF4
		CEACAM7	AMICA1	PPAP2B	JAZF1
		BEST4	GENX-3414	LINC00605	RRP9
		CCL21	ASCL2	CMSS1	ROGDI
		FAM129A	SMPDL3A	KIF5C	SQLE
		MFAP5	SNHG3-RCC1	SYNDIG1	PRRT2
		CHP2	LAPTM4B	ATP1A2	ADAMTS8
		HSPB6	CCDC59	SDCCAG3	MMRN1
		CHGA	NOL11	RERGL	ITPR1
		MYL9	CD163L1	LOC100996506	EMP3
		RNF150	MPHOSPH10	RP11-803D5.4	HSPB8
		KIAA1881	MSH6	POTEM	HCFC2
		TCEAL2	HPRT1	LKAAEAR1	CNN1
		CFD	CDH19	MTMR9LP	ZNF200
		PGM5	TMEM166	ERCC2	SLC11A2
		PYY	TRA16	SYCE1L	KCNH8
		FLNC	LOC285016	TCEANC2	CCT4
		CRYAB	STC1	NME1	REEP6
		DPT	TH1L	PPA1	CENPK
		SPARCL1	MRPL32	LOC340090	FTSJ2
		CLDN8	FAM72A	C4BPB	ATP2B4
		PDK4	PCBD1	ANKRD23	SMC4
		CASQ2	MMP1	SPPL2A	ELK4
		SRPX	PNPO	PMAIP1	FANCE
		ACTG2	LIF	OR4C1P	SLC25A23
		MYOM1	CXCL2	CLDN2	SMARCD3
		CA2	SRPRB	PDE8A	MAPK10
		PRPH	TFB2M	LINC00424	CKAP5
		HAND1	FJX1	EPHX4	OTUB2
		FHL1	MIPEP	ECT2	DDR2
		C1orf24	SCN9A	CITED2	LRRC8E
		PNCK	GINS3	NUP155	TFB1M
		ADH1A	GSTM5	LRRC23	SLC6A16
		MAMDC2	C1QBP	CLIC3	GRPEL2
		MS4A12	RPN2	LOC100129129	CDC25A
		GUCA2B	C6ORF105	LOC101927839	CALD1
		KCNMB1	AGXT2L2	B3GALT6	GPM6A
		RBPMS2	MKI67	CCDC157	NUP205
		CA4	LRRC19	PRMT1	ZBTB33
		MYH11	NUP35	NR6A1	GABPB2
		SLC26A3	RAB15	ABCB11	ST6GALNAC6
		VIP	TMEM37	SLC17A4	MTHFD1L
		CLCA4	CDC25C	NEK6	C7ORF24
		DES	MTFR1	PTPN21	DIXDC1
		CNN1	HSP90AB1	ZFYVE9	TBRG4
		ZG16	APPL2	NXPH4	POLD1
		GUCA2A	PEX26	PRCD	CCDC41
		CA1	BOP1	LPP	ATP7B
		AQP8	ITM2C	ZNF205	NAT9
			PABPC1	AP000347.2	RMI1
			CA12	LOC101928144	OLFM1
			TFAP4	PRIMA1	SPARCL1
			ABI3BP	LOC100507194	PFAS
			TNFAIP8L3	ETNK2	TSHZ1
			TSPAN7	CD177	DDX55
			DNASE1L3	ULBP2	EDG2
			DDX18	GPR97	MKI67
			CTHRC1	NSMF	MRPL17
			WDR67	LINC01104	KIF15
			CLDN23	MUSK	POLR1D
			LOC728913	RAX2	TMEM4
			ATP1A2	PCSK2	PPAT
			AMPD1	PVRL4	SF3B3
			CHD7	C2CD4A	TRA16
			ACADS	NAAA	ELAVL4
			KCTD14	CLDN14	LPP
			ENTPD5	RP11-498E2.7	PTPLAD1
			PHF16	SCAF1	C1ORF108
			KIAA0406	RP1-192P9.1	FANCB
			ALS2CR4	KRT24	LGI4
			SLC26A2	AGAP2-AS1	COLEC12
			TIMM9	LOC101927929	YARS2
			TMEM140	SMPDL3A	PPAPDC3
			LAS1L	PRO2214	C19ORF28
			PCID1	SLC22A7	TMPO
			CD160	BMF	CLNS1A
			KLF4	GUSBP2	MAGMAS
			TMEM171	EFNB3	PBX1
			GMNN	CCDC169	TARBP1
			KRTCAP3	TTBK1	FGFRL1
			MGC14376	OTULIN	GRPEL1
			DARS2	NCAM1	IFRD2
			LOC388595	AMPD1	GHR
			SLC17A4	TIMP1	SLIT2
			EDN3	CXCL3	RAB9B
			FAM44B	CRYBG3	SRFBP1
			E2F1	EEF1E1	ZBED4
			GIMAP8	CYP3A7-CYP3AP1	CHEK1
			SULT1A2	TGFBRAP1	TCEAL3
			CCL23	NS3BP	ABHD8
			UTP18	TRANK1	VIP
			MORC2	TTC26	VEGFA
			SLC1A5	PUS7	ETS2
			GLA	EHD3	MFN2
			CCDC68	CD180	AP2A2
			C8ORF55	CSNK1G2-AS1	MAP7D1
			LRRN3	DUSP4	ABCA1
			PTPRH	UBE2O	UTP15
			DSCR2	LRP8	JAM2
			C12ORF45	METTL7A	FLJ10159
			VIPR1	CFHR5	SNRPF
			DENND2A	STIP1	TIMM8A
			SNORA25	MIER1	VARS
			HSPE1	TMEM105	NR3C1
			KIF1A	MBTPS2	MTHFD1
			TOMM20	JAKMIP2-AS1	HSPA9
			PLCE1	FGF14	C20ORF134
			DNTTIP1	MXD3	MAP1B
			NUP160	HILPDA	ARHGAP10
			TINAG	RHPN1	REEP2
			GSN	RP1-149C7.1	C21ORF59
			UCHL3	NOL6	DDEFL1
			VIP	LOC100128653	NAT10
			SLC9A2	SPATS1	RRS1
			C3ORF31	ANKMY1	BTD
			C10ORF35	GS1-164F24.1	BIRC5
			SDCBP2	LIFR	SCN2B
			GSTM2	IGSF10	FUT4
			BOLA3	TP53INP2	METTL7A
			BMP5	NPFFR1	CYBRD1
			SLC9A1	COL11A1	RINT1
			TFDP1	KCNK4	RXRA
			SPECC1L	LINC01227	CLDN5
			FHL1	IL13	TMEM166
			POLB	PRRT3	WDR34
			PFKFB4	MTFR1	MGP
			GNA11	PGAM5	POPDC2
			PHLDA1	PRKAG3	IPP
			CBFB	ADAM33	PPA1
			LGALS2	ACTRT2	BUB1B
			LONP1	NUP37	DSN1
			MEF2C	GHRL	GIMAP5
			FGFR4	LOC101928405	RGS10
			CTSG	LOC389895	EIF4EBP1
			TSPAN1	NUDCD1	HMP19
			ADCY9	DQ599616	MSRB3
			CD27	CMBL	SUV39H1
			TTYH3	AQP8	ANKS1B
			RECQL4	GBA2	TMOD1
			IL10RB	PTGDR	GMPS
			REEP6	WWTR1-AS1	KIAA0999
			PCID2	WDR4	DUS1L
			CHGB	PAFAH1B3	CECR5
			SNTB1	TRPM6	EHD2
			C4ORF34	GNG7	KCNMB1
			SMARCC1	ACADS	DES
			ADRM1	CDK5	MFAP5
			DNAJA3	LINC00486	SLC35B2
			C17ORF76	WDR87	POU2F2
			ENTPD8	ZZEF1	C13ORF23
			HYAL3	FLJ32154	RELN
			FLJ21511	CLDN1	PEX7
			STAB1	GSN	AP1S2
			SLC22A18AS	SCD	LRP5L
			TARBP1	CYB5RL	TP53INP2
			BEST2	ENTPD5	CBX7
			DRD1IP	RP1-202O8.3	C16ORF55
			LOC84661	PPP2R3A	CRISPLD2
			CNR1	INHBC	KIAA0152
			LOC440589	PKIB	ITPKB
			FUCA1	SLC25A34	MTMR9
			IL17RB	AC141928.1	RBM28
			CLDN5	LOC100506489	EFHD1
			HOXD1	RP11-96H17.1	PMFBP1
			KIAA0672	MAL	TRIM27
			TNFRSF17	TMEM239	TMEM118
			MAPKAPK3	TYRO3	KIAA0179
			SET	LOC101929133	GPSN2
			JTV1	P2RX6	RANGAP1
			A2M	PCNXL3	FBLN1
			C7ORF30	NOMO3	MLF1IP
			PACAP	KRT80	KCNMA1
			ZG16	RP11-644F5.11	ADAMTS1
			LOC441246	CDKN2B	ALG5
			MATN2	TLCD2	NUP62CL
			MEP1A	HIST1H1D	GARS
			STRAP	LDB3	EPB41L3
			C2ORF40	ZRANB2-AS1	LOC203547
			ISG20L1	PLK3	STIM1
			MPP6	LINC01094	TCEAL7
			FRMD1	DHRS11	KCNB1
			PLCD3	LINC00315	TTMB
			ADAMDEC1	ARMC4	MYOT
			SYT4	BEST4	CDCA2
			PI16	TMEM72	SLC7A1
			NDUFA12L	ADCY6	NPAS4
			FNBP1	PRM2	APEG1
			HSD11B2	HS6ST3	RGL1
			XRCC3	RP11-805I24.3	PDLIM3
			CLCA4	ACSM5	TCN2
			PPIAL4	ZNF527	NOL5A
			ATAD3A	KLK12	MPPED2
			DDEFL1	CFD	RPP40
			MORF4L2	KCNIP4	STAMBPL1
			LOC203547	TEX19	BCL2L2
			RDH5	LRRC73	C6ORF151
			GPR44	KCNB1	E2F5
			MT1F	PRPF40B	CD36
			LAGE3	CKS1B	SYT11
			DPT	TRIP13	PDE2A
			TUBAL3	ZDHHC1	FTSJ1
			TESC	REEP6	DSEL
			HSPA9	RIPK2	TUB
			DIMT1L	SPOCK3	FLJ22639
			PLEK2	LOC101927710	CCDC107
			C7ORF24	KIRREL2	C10ORF47
			SDPR	SLC6A15	SAAL1
			NOL14	FUCA1	PENK
			ALPI	CWH43	PCID2
			SSBP2	CA1	MYH11
			SRM	ZPR1	MYO1C
			SELENBP1	MRPS17	NNAT
			TGFBI	CCT5	MT1A
			GIMAP5	DQ588163	CYLD
			LOC646347	AX747652	SND1
			CITED2	PRPF19	MYL9
			PDK4	RP11-464F9.20	TTYH3
			F12	TNFRSF12A	LHFPL2
			SLAMF7	MRAP	C9ORF18
			RPS17	LOC100289092	ZNF238
			CDKN2B	RP11-10N23.4	DRD1IP
			STX1A	SLC4A4	LRFN4
			VSIG2	TRAPPC2L	FOLR2
			TATDN1	ATP6V0D2	FLJ32745
			SLC22A5	GPR84	EFS
			GLO1	POLR1C	LSM5
			EPRS	RBM19	FAM72A
			CCT8	SMTN	PHLDB1
			PRKCB1	PRRX2-AS1	PRMT2
			SLC11A2	INHBA-AS1	ANKRD35
			EPHB2	KLRD1	FLJ35258
			EIF3S3	NRGN	FAM57A
			ARHGAP15	MAPT-AS1	KIAA0831
			FRZB	SLC6A19	MUSTN1
			ITGA8	LURAP1	ALG8
			FLJ33790	LOC100630918	FXYD6
			NT5DC2	PTAFR	TH1L
			DDX27	SCGB3A2	LOC728392
			IGSF9	LOC389641	PAK1IP1
			ZNF593	SLC51A	CNR1
			PRKDC	STC1	TMEM47
			SLC36A1	GREB1L	EFTUD2
			TEF	GARS	S100A11
			LRRC1	S1PR4	C1QTNF7
			CCDC69	SLC4A11	ATG10
			AOC3	SEPT3	DISP1
			MNAT1	FBXO10	POLM
			SLC25A23	PTN	SH3BP4
			FOLR2	SDPR	HSPB2
			BCAS1	C2orf16	RGS2
			EPHB3	USP2	ZNF271
			TP53INP2	ABCA5	MIF
			PDGFD	CCDC65	NUDT5
			TLR7	PYCR1	NDUFA6
			PSMA3	FAM209B	PREP
			C21ORF45	TENM4	XRCC3
			HMGB3	AFMID	PTDSS1
			MALL	TEX28	PYGM
			SSBP1	TMEM131	PABPC1
			IFITM1	ANKRD65	ANLN
			GDPD2	ANPEP	OVGP1
			MXD1	RP11-247L20.4	NME2
			ETHE1	C16orf13	DARS2
			RPL30	ZSWIM6	JPH2
			CCND1	ITGA2B	FUT1
			AKR1B10	DDX31	NKX2-3
			C13ORF23	C1orf115	WISP2
			ITGB7	LRRC56	VPS13D
			GPR30	PRAMEF11	MPPE1
			TIMM10	GTPBP10	MEIS2
			PRRT2	DHRS9	VAMP5
			PNPLA7	ANK3	ZNF313
			NUP85	WDR88	PTCD1
			C1ORF175	MAPT	NCAM1
			ZNF239	SLC30A10	SMPD1
			FABP6	SORBS1	MAG1
			RPL7	TPH1	C10ORF6
			DARC	BIN3-IT1	DHX34
			KDELR3	CBX8	CSTF2
			ZBTB16	LOC100507395	SPG3A
			FXYD3	TEP1	OSBPL3
			ESPL1	EMR1	EML1
			MPND	APOBEC2	PRSS22
			KLF6	GPR12	DIP2C
			GGT6	CEP250	ATP6V1G2
			C17ORF73	MORN4	MST4
			MMRN1	PLCE1	SLC12A8
			PTDSS1	LINC00698	STOM
			ABCG2	NOP16	EBF1
			GDF15	DPEP1	KCNIP3
			FLJ21986	AHNAK	ROBO3
			P2RX4	SCN9A	SLC5A8
			PDRG1	SEMA6D	NBEA
			CDCA2	LPAR1	ENPP2
			SLC16A10	CXCL8	NDC80
			POGK	MORC1	PSMD14
			IFITM3	DBNDD1	TYMS
			STYK1	GUCA1A	POLR3E
			TM9SF4	CAPNS2	OLFML1
			PEG3	OTUB2	CKAP2
			PROSAPIP1	HOXD12	OPTN
			C20ORF42	RTP1	CAPN12
			GSTM3	OR51I2	YPEL5
			MRPS26	SSR4P1	C2ORF34
			MMP10	FAM111B	TM9SF4
			TCN2	RP11-333I13.1	METTL1
			SERPINB5	CSMD1	CCNB2
			GRINA	TRIM67	NOC2L
			C20ORF127	C9orf173	HAND1
			DKFZP564O0823	LOC101929288	C20ORF24
			DBNDD1	ATP2B4	ZYG11B
			KTN1	MZT1	CTSL2
			ETFDH	CYP2D6	AP1S1
			EVPL	FCN3	CTSO
			ABP1	GDF3	SELM
			ERO1L	LOC100133669	AMMECR1
			PAG1	PTCHD1	SDC2
			E2F5	LOC101927248	SLCO2A1
			ISX	DPF3	DIAPH3
			PRDX6	LINC00565	SYT4
			PCSK9	CCER1	PDE9A
			BTNL3	ZNF568	LYAR
			CEACAM7	ALDH4A1	RGS11
			RNF150	RAB3A	SRD5A1
			STC2	SST	CTSW
			PTCHD1	GRIK2	SLMAP
			KIAA1683	CPEB3	LOC388284
			NLGN1	CD300LB	PALLD
			RASGRP2	LOC101927537	HIATL2
			TLCD1	UTP14A	C5ORF34
			LOC283537	PEG3	CCNB1IP1
			SQLE	CTPS1	PMP22
			RPIB9	ATXN7L2	DNAJB5
			MMP11	DNTT	SGCA
			DPEP1	AHCYL2	HIG2
			NPTX1	ETFDH	LTBP4
			METTL5	MMP14	RTN1
			MRPL13	CTD-3064M3.3	DSCR1
			SQRDL	FMO4	FLNA
			FUT4	EGFL7	PBX3
			TTLL6	AGPAT9	CD209
			EPHA1	LOC101929897	CDT1
			CCNU	CCDC181	GPS2
			ARHGEF6	LOC101928894	TEK
			IFITM2	CCDC96	CAV1
			LIPG	RANGAP1	NUPL2
			PGM5	LINC00934	VCL
			C6ORF85	AKAP6	ARHGAP20
			SGK	SLMO1	GPR30
			LTBP4	SULT1A2	ST3GAL3
			UGT1A10	AKAP9	TOMM20
			REXO2	MYOC	MIR16
			RHOU	KLK6	MTHFD2
			TIMP1	LOC101929340	NFYA
			EIF2S3	RP4-676L2.1	NAALAD2
			CCL28	TNFRSF10B	FILIP1
			LAMA1	SCARA5	IL6R
			PAPSS2	LOC101927151	EIF2AK1
			C8ORF30A	LOC100288570	STMN2
			TNFRSF12A	GLRA3	SCPEP1
			BCHE	LINC01360	MFSD11
			ACLY	MMP1	DUSP26
			RGS11	ACADVL	CRYZL1
			PDZD4	DTYMK	PODXL2
			AXIN2	PRDM7	NUP210
			FLJ20366	CLEC4GP1	FBXO32
			CRLS1	ARRDC3-AS1	LAGE3
			HSPC152	TNNT3	OLFML3
			HNRPR	JMJD4	ZBTB47
			LIMA1	LOC101929655	HLXB9
			LOC728554	KLHL35	PNO1
			GPA33	SLC25A20	CLIC2
			SPPL2A	MMP10	FYCO1
			ASB9	DMXL1	LIMK2
			PPP1R16B	DCC	C9ORF163
			EBF1	PDK4	RAB34
			RAVER2	MIATNB	PKIG
			GSTO2	KIFC1	CYB5B
			CD96	KIF26B	KIAA0133
			SLC16A9	LOC100996902	PPAN
			MID1IP1	BAI3	PLCD1
			TOP1MT	DAAM2	CRY2
			SSPN	SLC7A11	TSPYL5
			CLDN8	LOC100506175	GYLTL1B
			TOX	ALB	DDX21
			TMEM63A	HABP2	SMYD2
			FOXF2	GPM6B	PHF14
			PLP2	TMEM102	KLF2
			IRF4	PKD2L1	RASSF2
			RAN	RP11-475A13.2	NCOA1
			SLC44A4	CSE1L	SPOCK2
			SOX15	CTB-176F20.3	FARSA
			CPNE1	TGM5	ROR1
			C5ORF30	SP5	UCHL3
			MLXIPL	TFAP4	CDC25B
			MSX1	RNFT2	PHF16
			CLIC5	MPND	FAM54B
			GLOXD1	SYT9	ITSN1
			ZNF185	LGI3	C7ORF11
			DHRS9	SLC26A1	BXDC1
			NUPL2	SLC25A29	SYNGR1
			ITGAL	ETV4	PLK1
			CASZ1	TNNI2	FLJ12886
			PRKG2	CHGA	CENPI
			PLAU	LOC101927256	PYCRL
			KIAA0495	WWC2	DDN
			APOB48R	BAI2	RDH5
			AGRIN	MYBPC3	SCRG1
			TAGLN3	MCEMP1	DPYD
			MFAP4	CKAP2L	BOP1
			AGMAT	ADAMTSL1	XKR4
			KIAA1737	SEC14L2	PNMA1
			UGDH	LOC101929450	ADCY9
			BMP2	CBX7	GEMIN6
			CEBPB	FHL1	POLA2
			ACAA2	ENDOD1	KIF20A
			PAQR8	LOC641515	C10ORF81
			AP3M2	GFRA1	PLCL2
			PPARGC1A	ATRNL1	ZER1
			CAPN5	SLC6A7	RHBDF2
			PRIC285	EXOSC5	CDCA8
			D15WSU75E	STAC2	ADRB2
			ST6GALNAC6	KLK1	PLN
			SLC1A1	LOC102724030	FBLN5
			CASK	EXOC3L1	GPR177
			NAALADL1	LOC285178	PLSCR4
			CTPS	STAB1	FAM86A
			KDELR2	CASD1	MITF
			TGIF2	RBPMS-AS1	ARHGEF19
			RBPMS2	BMP7	C13ORF27
			C4ORF19	CA4	FABP6
			GIMAP7	NAALAD2	ECT2
			MAP7	RP11-38P22.2	TCF19
			ABCB1	BPIFA3	OIP5
			SCG2	GRM1	HELLS
			GPR172A	CLTCL1	LIX1L
			MYH11	LOC100507494	BNC2
			RPLP0	GTSF1	PDSS1
			IMMP2L	SLC39A10	E2F1
			PDGFRA	TRPM1	RPP25
			PLSCR4	PKN3	C16ORF45
			COL11A1	NPTX1	RPL23A
			TST	C10orf85	NMT2
			VILL	CSNK1E	SNCG
			MOBKL2B	HBQ1	DEPDC1B
			NDN	TMEM37	SCN9A
			CCL21	WDR25	SERTAD4
			MARVELD3	SLC13A1	YEATS4
			XLKD1	PGM5-AS1	CIRBP
			PLAC8	C16orf95	WDR22
			RGL1	P2RY14	TSPAN4
			CCL19	IL4I1	GENX-3414
			CD7	NFASC	HSPH1
			CYP4F12	PPP1R3F	HEATR2
			CTSL2	KRBA1	SPC25
			SRPX2	MOK	PRDX4
			C2ORF32	XKR4	C1QBP
			SEPP1	DRD4	PPP1R3C
			HIST1H1C	MTHFD2	TMEM68
			TUBB3	EQTN	TGFBR3
			H3F3B	FAIM2	EMILIN1
			CBX7	TENM1	MT2A
			TP53INP1	STOX2	PGM1
			IGFBP6	HSD3B2	ALG2
			HMG1L1	BX648501	TDRD1
			ACVRL1	LINC00942	GRB7
			LMO3	KCNRG	CCL21
			ADH1A	LINC00961	EPHB2
			MT1G	KIF12	REM1
			DDIT4	ZNF790-AS1	NTHL1
			TMEM54	TRAP1	WDR77
			SGCA	TPPP2	RUVBL1
			SP5	GRIA3	MPDZ
			BHLHB3	NR5A2	PER1
			NCAPD2	POM121L12	LMOD3
			SLC25A20	GBA3	KIF1A
			MRPL15	CRTAC1	NUP155
			NEU4	CCDC69	SCG2
			UBE2V2	PRR7	MAPKAP1
			PCOLCE2	EMR3	SLITRK3
			MT1H	TNNI1	RQCD1
			MAP4K1	GPD1L	EFEMP1
			PLA2G10	SULT1A1	CDH19
			IL10RA	PPAT	CDK2
			CEACAM1	LOC101927901	LOC81691
			FLJ20273	PC	HSP90AB1
			TMEM123	TCTE3	CCDC64
			MT1A	PLP1	RANBP1
			MS4A6A	AC009502.4	NIPSNAP1
			ANXA3	DSCR4	FEN1
			RPL14	PCBP3	DLC1
			MYEOV	TSPAN5	FBXW4
			CLDN7	LOC102723721	BAI3
			TJP3	RP11-506O24.2	LTV1
			COL7A1	AC017002.2	TRPC1
			EVL	LINC00620	ZNF467
			MICALCL	BEX5	ATOH8
			CASQ2	TTC40	MRPS35
			HSPB6	TRIM46	PPP1R12C
			PIGZ	MSX2	UBE2V1
			TCN1	LOC284898	LOC728778
			RASL12	ANKRD36BP2	LIFR
			D4S234E	LOC285740	PTGDS
			FAM46C	CENPN	CUGBP2
			C14ORF132	LOC101928107	SLBP
			REEP2	GRAMD3	DONSON
			KRT20	LRRN2	IL15
			NLF2	ANK2	FGFR4
			RHBDL2	SRXN1	TRIM9
			CD48	CTHRC1	SLC25A39
			FTH1	STXBP5-AS1	YRDC
			GMDS	FAM218A	COL14A1
			DUSP14	HECTD3	WDR51A
			FABP1	ACTR3B	TIMP2
			SULT1B1	CCBE1	MLLT11
			ABHD3	LOC101928461	TMEM140
			GREM2	GGN	PPP1R14B
			PPP1R14A	DKFZP434K028	PIK3CD
			CAPN13	LRRC36	CBX6
			PLCG2	LOC100128993	SEMA6A
			C14ORF58	KIF21B	FAM84B
			DMN	CTA-390C10.10	RPL34
			SRPX	CRNDE	POLR2D
			DPM1	ANLN	ITIH4
			CD46	RP11-245P10.8	RRP15
			ENPP2	CACNA1I	RCSD1
			POU2AF1	VAMP2	PPP2R3B
			CKB	SHCBP1	ALG1
			FAM55B	PTGIR	SNCA
			SLC26A3	TNFSF15	CCT6A
			XDH	FMN2	SVIL
			GCNT3	LINC00337	CTSG
			AZGP1	CACNG3	PFKFB4
			TESK2	RNF208	D15WSU75E
			IL11	CACNB2	C3
			LMOD1	ZMYND19	RBL1
			MYOC	HTR3C	RPA3
			MAOA	CCDC135	HSD17B12
			NKD2	TRIB3	DEPDC1
			S100P	FGD4	TEAD4
			MS4A7	RP3-400B16.4	PLCD4
			MYO1A	FAM71A	LONP1
			SLC27A5	LOC101928525	NLGN4X
			FABP4	LOC153910	SALL2
			PCLKC	EDNRA	MGC40499
			VPREB3	CACNG8	LRRFIP1
			TTRAP	ADRA2C	KCNK3
			C15ORF48	AOC2	KIAA0523
			CLCN2	HMGCLL1	C19ORF4
			CES2	SGCA	RASD2
			C7ORF36	SVIL	ZNF569
			PRSS22	LOC100289283	UTP18
			PTPRR	FATE1	INMT
			RGMA	IFNA17	ADARB1
			ZNF703	GABBR2	SALL4
			HIGD1A	LOC390705	GTSE1
			PTGER4	LOC100506791	CBLN2
			HRASLS2	DIRAS2	LMO3
			TMEM158	DCUN1D5	PDGFRA
			C1ORF24	PLS3	CCT8
			STAP2	UGT2B15	PAFAH1B1
			KCNN4	TMEM100	TRIM28
			TMEM45B	LOC100288860	KRBA1
			ANKRD20A2	IGSF11	KIAA1212
			P2RY8	RP11-388M20.6	C7ORF47
			DOCK2	SPATA22	PDCD5
			CYBRD1	SENCR	EIF3S9
			GDPD5	RP11-134L10.1	CPXM2
			NACA	CACNA1G	NTAN1
			MT1X	CTD-2269F5.1	C11ORF67
			KLRB1	LINC00327	RFX2
			NUDT21	CPM	FARSLB
			COL1A1	LOC100506113	PLAGL2
			CRYAB	CDC20B	PPP1R16B
			TBC1D10C	ACTL7A	ELOVL4
			LOC253012	LOC101928100	BMP3
			CARHSP1	WISP1	MACF1
			CXCL12	C21orf67	PCDH9
			CFB	ZNF428	KCNN4
			FAM83H	PAICS	ILK
			WIPF1	RP11-534L20.5	C12ORF34
			CNNM4	AF213884.2	ZNF135
			KLF9	HPD	FOSB
			MYLK	S100P	UGP2
			PRPS1	TBX21	TMPRSS3
			SCML1	ZSWIM4	LAG3
			IQGAP2	FAM107A	OGN
			SYNC1	CHRNG	XPO4
			CAMK1G	LEF1	GFRA3
			ZSCAN18	CDH19	ADH1B
			ACY1L2	CCDC37-AS1	OSBP2
			CETN2	DNAH11	C7ORF48
			GGH	CATSPER1	OLFML2A
			BHLHB2	GJA4	MAB21L2
			GZMA	MOP-1	AR
			KIT	FBXO45	PDRG1
			HOXB8	RNF150	ZNF219
			CNGA1	GALP	PDCD11
			PLEKHO1	PRODH2	C18ORF24
			MRPS27	SV2B	MTFR1
			FAM129A	SORD	SLC29A2
			JAM3	ADH1A	KATNB1
			DOK4	SLCO4A1	NRIP2
			CD19	HAPLN1	IMPDH2
			PDZD3	EML2	EIF4E3
			PTPRCAP	MAD2L2	C3ORF31
			FCRLA	RP11-307P5.2	HDDC3
			KIAA0125	DPP6	C2ORF40
			GCN5L2	AP2B1	DNTTIP1
			MAB21L2	ABCB9	MMP7
			GPX2	CYSRT1	SYNCRIP
			ANPEP	CDC14A	TMTC4
			HMOX1	CTB-31O20.9	C8ORF72
			TUBB2B	ARPIN	SLC7A5
			MCOLN2	PPP1R14A	HPS4
			PALM	C8orf46	C14ORF45
			PCDH19	SLC5A12	SMTN
			PRDX5	HIF3A	CDC6
			TFAM	MEF2C	EXOSC4
			RIMS3	GAB1	SYNGR2
			CGN	BC047644	SIM2
			POU2F2	TMPRSS11D	DTD1
			CD79A	LINC00907	RAXL1
			CLDN2	RPL13AP17	MRPL48
			CD37	NFKBIB	FLRT2
			TIGA1	MELK	QPCTL
			BLK	PP7080	ROR2
			CHPF	LOC284889	PGM3
			FXYD6	SLC22A5	BCL2
			SLIT3	KLC3	COL6A2
			BACE2	ATIC	SNHG3-RCC1
			DSC2	ATP8B1	HMBS
			SLC17A8	LOC100505664	TRPS1
			LIMS2	SDF2L1	NOLC1
			C10ORF99	MOBP	UCK2
			MRGPRF	SRPX	SNAP25
			BTK	GREM2	ATXN1
			NCOA7	LOC100505851	CNTNAP1
			CD177	NEURL3	VGLL3
			SLC15A1	LRRC4B	EFNA4
			CD55	WDR78	ATP1B2
			SPARCL1	CRISP3	CCBP2
			PTP4A1	LINC01210	TLN1
			CILP	FCHO1	C7ORF38
			MT2A	ABI3BP	HRC
			RPL10A	C1QTNF9B-AS1	MND1
			BTG3	PDAP1	ERO1L
			PPP1R14D	MTM1	PRPH
			NAT2	BTBD17	TUBB
			CENTB1	TG	GPR180
			SLITRK6	C15orf32	C14ORF28
			TCFL5	U47924.29	MGC24039
			C8G	EFHC2	UCKL1
			LY86	C21orf15	TGFB1I1
			ATP8A1	ADTRP	H3F3B
			TMOD1	LOC101927770	TBC1D9
			KIR2DL3	ARHGAP44	RAB6B
			COL4A5	C1QTNF7	SNRPD1
			PCMTD2	CTBP1-AS	MCM6
			B3GNT8	RAB3C	C3ORF26
			EGLN3	PDE6C	PIK3CG
			NMU	SOX5	CDK5RAP1
			SCGB2A1	RAB40AL	DPYSL3
			COX7A1	SLC2A13	PRICKLE1
			REP15	TTLL10	ELA2
			LDHB	ZNF221	PRKDC
			PTGS1	ZBTB16	WFDC1
			KIR2DL4	CA2	PIP5K1C
			C9ORF19	TGIF2	DMPK
			PDPN	PFN4	LFNG
			IL1B	TMEM74	SBK1
			FOXF1	NRSN2	RAD51AP1
			IGJ	EFCAB5	TNS1
			PDZRN4	MRPS23	SCGN
			HSD17B12	CHPF	PSPH
			RPP25	CHSY3	FANCD2
			DES	ASCL1	EIF2S2
			ARID3A	HSPB6	AQP8
			SPINK1	AK021933	RBM41
			CLIP3	DCUN1D3	ZNF473
			HDC	WDR17	LYL1
			REG1A	UGT3A1	DSCR2
			PRICKLE2	PPY2	C6ORF134
			TMPRSS2	ANXA3	BRI3BP
			CNN1	LYVE1	SLC39A11
			AGTR1	CCND1	AKAP12
			CMBL	SYNM	AKAP13
			ZNF91	RELL1	E2F3
			SLC38A5	GRHL1	NFKBIB
			FRMD3	P2RX2	CSPG4
			GCG	LOC100506606	NOC3L
			RNASE1	RNF148	ZFYVE21
			CST1	INHBB	NAP1L3
			KRT12	ABCA9	GMDS
			FAM55D	ZNF536	MANEAL
			SLIT2	PLXNA2	ZNF25
			KRT17	TEKT1	B3GNT1
			INSL5	CLDN8	ZNF540
			IFI6	FAM181A	MT1X
			C1QA	CLEC4M	FRAG1
			GPR128	ANKS1B	RCL1
			DACT3	PNMA3	TBC1D1
			LGALS4	NRAP	MAPKAPK3
			CHP	GLA	CENPQ
			F13A1	LOC100505710	RUTBC1
			C19ORF46	MGC15885	PGCP
			UGT2A3	OAF	SFMBT1
			DC2	SLC20A1	RAC1
			MEIS1	MEP1B	NFATC4
			PLAGL2	TNFRSF13B	TLL1
			GBP3	LPCAT4	TEX10
			FAM46B	EPHA7	KCNN3
			TCEAL2	PTPRH	ARFGEF2
			APEG1	MPV17L	PRR11
			LOC729049	TTK	MAP1A
			PCK1	FCHSD1	ZNF14
			STON1	SLC35D1	ZNF154
			TGFBR3	KRT74	ADH1A
			ADAMTS1	LINC01187	DENND2A
			GYPC	FAM132B	PPP1R12B
			CD247	NAV2-AS5	CHAF1A
			CSF1R	GDPD3	UNC5CL
			MYB	CASC10	PPM1M
			ADAMTS8	AC007787.2	TMEM48
			FLJ20035	SGOL2	GGH
			HCST	PLCD3	DHODH
			LRMP	GLI1	CACNA1H
			UNQ9433	IZUMO4	MAN1C1
			GBA3	PLCB2	ANGPTL1
			PLS1	AK025288	BOLA2B
			FAP	NOVA1	CPD
			FLJ39632	MAGEA10	LDOC1
			POPDC2	RP11-66N11.8	APOD
			C20ORF59	CSNK1A1P1	FLJ10847
			NNAT	TAS2R3	LMO6
			NBEA	UNC13C	RUNX1T1
			AXL	MMP24	ZZEF1
			FLJ43339	FAM178B	PCOLCE2
			TFCP2L1	RASL11B	FANCC
			CSRP1	AC003989.4	WDSOF1
			GPNMB	FBXL19	MAP6
			LCN2	VAX2	LOC647115
			JAZF1	PRPH2	ZNF121
			FAM107B	CGREF1	FNBP1L
			PROX1	IL36A	HM13
			KLK12	GCNT2	HSPBP1
			C7ORF38	CADM3-AS1	ACTG2
			TNFRSF11B	SPINT3	PCDH7
			ANKRD43	CPT2	LRRC61
			GNG4	LOC286178	NFIB
			OLFM4	PREX2	KLHDC1
			RPS4X	CBR3-AS1	FAM46B
			C10ORF81	RFC3	AGMAT
			CA9	LINC01191	PRRT1
			FLJ20152	PSMA7	XLKD1
			HSPB8	TRPV5	ZEB1
			MFAP5	NLGN1	FAM24B
			NPY1R	C16orf59	GPR172A
			RARRES3	ATP1A4	TSTA3
			COL4A1	ZNF781	DENND3
			FMO5	LOC728099	RHOB
			PODN	NPAS3	MRPS23
			C12ORF36	PKD1L1	PTRF
			PROM2	NETO1	CD46
			APOD	IMPDH1	KCTD12
			CAPN12	RPF2	LOC653604
			PRDX3	RP11-650K20.3	COL11A1
			BOC	BEGAIN	TCF7L1
			RGS16	RMDN2	PBLD
			NOX4	MMP3	C5ORF4
			IER3	TPBGL	C10ORF56
			FLJ10986	HAND2-AS1	SLC7A6
			CXCL6	RP11-448A19.1	CHD6
			SLC6A14	SRI	GTF2F2
			KRTAP13-2	PJA2	LRRC4C
			SCRG1	HLF	NAALADL1
			FAM46A	FAM57A	FGF13
			TSPAN3	ZNF697	SERPING1
			SPON1	KAT2B	RNF122
			SMYD1	BHMT2	MGC15523
			RERG	TBC1D19	RBPMS
			CLCNKA	KRT82	DSCR6
			KCNMB1	MDH1B	CACNA1C
			WDR72	SHF	GLA
			LEPREL1	ADH1B	KIF1C
			C1QC	ADAMTS18	PBX4
			TACR2	CMAHP	ASB2
			VGF	SLC22A18AS	MRPL42
			ADH1C	DTD1	POLR3K
			HLA-DPA1	CD300LG	MIPEP
			LEMD1	PPP1R12B	C1QA
			SI	CXCL2	PCSK5
			HRASLS3	CA12	KIAA0241
			SLC2A1	ELAVL4	TPM2
			PPP1R3C	DCST1	CA1
			PDZK1IP1	CEACAM3	CCDC106
			OLFML2A	ABRA	ADK
			ANKRD22	CNTN3	CYP2S1
			TMEM20	ADAMTSL3	GALNAC4S-6ST
			OSM	KCNA7	NCALD
			C1QB	CPXCR1	SLC6A6
			TBX10	ZNF593	NUP160
			CYP3A4	LONRF2	RNF183
			PTGDS	SYT5	MRTO4
			LOC729853	BOD1L2	RNASEL
			FLNC	ATP11A	SCN4B
			CXCL14	CDK1	TSGA14
			CREB3L3	IGFBP6	BLVRA
			LOC440993	ZNF821	GLCE
			HMGCS2	AC092660.1	FLJ40869
			C1ORF59	IL24	SMYD1
			HAND1	PRMT5-AS1	SORCS2
			IRX2	SEZ6L	NRXN1
			CRKRS	LINC00527	SEC23B
			CALD1	C17orf67	ZBTB4
			KCTD12	ZNF471	C20ORF20
			SCNN1A	FILIP1	MASP1
			SOX8	ZNF572	MOBKL2A
			FLNA	TNFRSF4	GPRIN1
			MEP1B	AMER2	C6ORF66
			WFDC1	NEUROD1	CST1
			ACTG2	CDCA5	ZNF536
			COL17A1	TINCR	SLC35A2
			SCNN1G	MYLK3	SERPINB5
			PCDH20	GUCY2F	PRNP
			ANKRD25	SYNPO2	ZNF600
			NKD1	PHGR1	DIO2
			LY6G6D	RBM12B-AS1	SH3BGRL
			OLR1	LINC00561	NR0B2
			C4BPB	NUTM1	AFF3
			LTB	CENPW	PHLDA1
			AQP9	ACADM	PKM2
			SPINK5	EGFL6	POLB
			UBD	MET	INTS7
			C4ORF7	HSD11B2	GPM6B
			EMP3	C5orf66-AS1	MINA
			SERPINE1	RP11-546O6.4	NOLA2
			ZIC2	CELSR3-AS1	CECR1
			FAM83D	KCNAB1	CLIP1
			GLDN	RNF39	DKFZP586H2123
			REG1B	AC016999.2	TAF1A
			PNCK	RFPL2	S100P
			CXCL5	LIX1	ETFDH
			CAV1	KCNG2	LYPLA1
			PLN	LOC101928104	H2AFZ
			CACNA1H	FAM47C	EXOSC2
			COL10A1	PCDHB17	PDE4D
			BAPX1	LINC01361	TBC1D8B
			ARL14	ABCB5	ITIH5
			PIGR	DISP2	SORBS1
			MYL9	C6orf223	TSPYL2
			HS6ST2	SMKR1	ORC6L
			CCR7	NOP14	CALCOCO1
			COMP	DBH-AS1	UNQ1940
			TMEM47	MRTO4	PERP
			MGP	EPB41L3	STT3B
			CXCL13	SCGN	KRT222P
			FLJ35258	LOC101927886	DTX3
			CPXM2	FAM214A	ARMCX5
			CBX6	MEIS3	ACTA2
			TPSB2	LOC101929607	PVRL1
			NEXN	SLC4A3	PHYHD1
			CXCL11	SCN1A	CP
			CAPN9	SLCO1C1	EPAS1
			C13ORF18	SUV420H2	HSPA2
			FAIM3	RSPH6A	F12
			SLC35D3	ADA	BEST4
			SULF1	FUT9	HSPB7
			MMP12	NEFL	FBXL7
			CCDC58	CRCT1	RSPO3
			DEFB1	UCN3	FAM107B
			IKZF1	TNN	WDHD1
			GRM8	PDCD2L	DDIT4
			CXCL10	ETHE1	ANGPT1
			CYP4F3	ZSWIM2	IL24
			HSPA2	TMCC3	DDX10
			AGR3	STK32C	ZNF259
			HLA-DRB4	BTNL3	MYO5A
			TPSG1	CNNM4	ROD1
			THBS4	GPX3	ZNF593
			CCL8	CXCL1	MATN2
			OSTALPHA	EIF2S2	PIG38
			AK1	LOC100130264	NRXN2
			CCL13	SKA3	DAGLA
			CKMT2	RP11-731J8.2	TAGLN
			WBSCR27	HADH	TSHZ2
			LY6E	SMIM14	LAMB2
			DUOXA2	SUV39H2	ZNF471
			DEFA6	COL10A1	MXD4
			SPP1	PHLDA2	TMEM161A
			CCL20	ACVR2B-AS1	RAD51
			MAP7D2	KCNQ5	KPNA2
			PTGIS	C4BPA	ZNHIT2
			PDLIM3	PRKG2	UCHL1
			PLEKHC1	TRPV4	EPHA3
			CDA	KCNN1	NXN
			ADAMTS4	IL36B	LGR5
			SMTN	RIT2	ATP1A2
			IL6	SORCS2	TNFRSF11B
			SLC3A1	SPATA25	IMPDH1
			CEL	LOC653160	RERG
			FOSB	ENPP6	NPAL3
			HSD3B2	NDUFB2-AS1	FKBP5
			CLCA1	PRPS1	GIMAP4
			S100A8	PDPK1	BID
			REG4	PDZRN4	CGI-09
			DEFA5	C7orf61	NMU
			ETNK1	FEV	C1ORF21
			SFRP2	ST8SIA3	TTC26
			THBS2	PARK2	CDK5
			HBA1	AL022341.3	RRP12
			LEFTY1	SFXN3	BCL2L1
			PHGDH	KLF9	TUBA1C
			KIAA0367	LOC101928553	RHOJ
			MSLN	RNF133	DBNDD1
			SPINK4	NKRF	ZSCAN18
			PCP4	ZNF483	ATG9B
			ALDOB	MIR143HG	CSPP1
			PI3	PHLDA1	IDE
				ZBED6	DLG2
				BRINP3	GBP2
				CHI3L2	ZADH2
				SCARA3	FANCF
				OCIAD2	TOX
				GTF2E2	TSPAN18
				LOC285095	CTSF
				LOC100507480	AMICA1
				DDIT4	CAMK1
				SPTBN5	TBC1D16
				PLEKHH2	SLFN11
				RPP40	GPR15
				PSAT1	EPM2A
				MYLK4	KIAA0020
				HRK	SLC35D3
				NEBL	PARVA
				PANX2	UST
				CST2	TRIM2
				NOP14-AS1	BCHE
				TMEM220	C1ORF175
				NCKAP5L	MAP7
				CCL23	MMP1
				LINC00518	LAYN
				STK31	MXRA7
				EAPP	HINT3
				COLEC11	MRS2L
				NAPSA	FAM80B
				C14orf79	CEP250
				PGM5	PCYOX1
				FANCI	ZBTB20
				GJB3	KHSRP
				ZNF598	GNB1L
				RP11-252E2.1	NCAPD2
				POP1	SS18L1
				GPR52	PPP1R13L
				LOC101927363	NTRK2
				FXYD5	FMN2
				POU5F1P4	RNF125
				PF4	GSTM5
				KCNH5	POP7
				RCAN2	RNASE1
				CHEK1	GIMAP6
				C20orf166	ARMCX2
				AC007401.2	FAM20C
				CTA-384D8.35	CMYA5
				ENC1	A2M
				STMN2	FRMD6
				C19orf80	ANKRD12
				RNF151	TAF4
				ARHGEF26-AS1	RHOU
				MBNL1-AS1	DCN
				GYPE	PDE8B
				LINC00630	WDR3
				PTPRF	TSPAN2
				ZNF829	NUP98
				NEGR1	DUSP3
				SLC5A7	ODC1
				PMP2	ZNF703
				PDPN	ARNT
				IRF4	PAK3
				SLC8A1-AS1	JARID1C
				WDR86-AS1	PLEKHG4
				DKFZp434L192	PRELP
				LOC101927499	CSF1R
				OR51B6	NUDCD1
				TMEM201	RBMS3
				NR1H4	ACSBG1
				IL27RA	EPC1
				LYAR	GNG2
				PCED1B-AS1	EVPL
				SLC26A2	DUSP18
				GPM6A	ZDHHC20
				AURKA	PASK
				EDDM3B	PA2G4
				CD101	MMP3
				PRSS58	PMM2
				SSBP2	FLJ41603
				RNASE11	LOC441228
				ZNF229	GAS2
				NAP1L2	VAPA
				TRIM36	LOC338328
				MEIS3P1	POU6F1
				EPHA5	ADNP
				PIDD1	PMAIP1
				BUB1	UBE1L
				ARG1	SERPINA5
				LOC340340	CCDC21
				OSGIN1	GSG2
				GRIN2A	HAGHL
				SSTR3	PPP1R12A
				FLJ21408	PIK3R1
				PCSK7	C15ORF23
				LINC00472	CENPM
				MGAT4C	RIPK2
				IL37	C1ORF53
				ADAMTS1	PDZRN4
				RP11-161I6.2	CA7
				JPH2	COPZ2
				HIST1H4D	SYNPO2
				PDE2A	POLR1A
				SUCLG2	LGI2
				SLC39A6	TF
				ASAP3	ZNF816A
				SCARNA2	GUCY1A3
				SQLE	KIAA0408
				PTP4A1	GIMAP1
				TTC21A	TMIGD1
				ACAT1	HMGB2
				OR51B5	PLEKHH2
				UFSP1	YTHDF1
				LINC00641	TPM1
				GPR124	SGOL1
				PPAPDC1A	CCNE2
				ITGA2	DNAJC3
				PHKA1	GPRASP2
				PDE7B	FAM86B1
				LOC100422737	ABL1
				MALL	GAL3ST4
				APLN	ARL6IP1
				CCDC42B	ZNF763
				LAG3	OXTR
				TECRL	TBC1D4
				POU4F3	C8ORF30A
				AC100830.4	PTRH1
				HSPB8	GMNN
				PPP1R2P9	TRMT11
				LPGAT1	PMS2
				SEMA3E	C1ORF165
				AC018755.17	LOC652377
				CER1	WNT5A
				SCNN1B	RTEL1
				LOC101926906	SLC2A9
				SETBP1	APEX2
				ZFAS1	TUBA4A
				CLMN	PCDHB4
				TMEM196	UGCG
				SIX2	RASSF4
				RND1	ZNF696
				FRMPD3	CCL19
				C19orf45	GRAMD1A
				TMEM54	FLJ33790
				RCOR2	RHOQ
				SHMT2	IARS
				LINC01204	SLC5A1
				APCS	CD63
				KIAA1549	MTHFR
				RP11-567C2.1	DUSP1
				NRCAM	GAMT
				ZNF687	LMO4
				ALOX15B	FLJ30313
				TMEM35	TASP1
				DNMT1	GRAMD2
				TNR	PLA2G5
				OR3A1	ZIK1
				GPRASP1	SLC25A43
				MMP28	CYYR1
				MAS1L	C20ORF149
				MOB3B	RPL28
				DLEU7	C6ORF65
				COL28A1	TUT1
				SPATA31E1	LPHN3
				UBAC2-AS1	FLJ10490
				ADHFE1	RBP7
				KLF4	MXI1
				C2orf40	FZD4
				ZNF578	TSEN54
				ANKRD31	HCFC1R1
				LRRC25	HPRT1
				IKZF3	NLGN1
				SLC29A4	RPIB9
				HHIP	MYC
				PLAC9	NUDT1
				AC007362.3	SCLY
				IER3	AGPAT4
				LOC100129973	C19ORF51
				LOC101929497	DPEP2
				FAM196A	FRZB
				RYR3	GPNMB
				RNF152	DAPK1
				CSPG4P1Y	GSS
				PLAU	RARRES3
				MCOLN2	FLJ90650
				BEX1	TP53
				LOC101928781	DCAMKL1
				WNT2B	SYT15
				AC068138.1	ALG10B
				MTUS2	ATAD3A
				AC018816.3	SMOX
				HOMER1	IL10RA
				CPXM1	AGPS
				BTBD16	PDGFD
				ERVH-1	ZEB2
				GRIK3	RACGAP1
				CDHR5	EPHA1
				SNX10	JUB
				LHX4	LRRC36
				SLC17A8	ACP1
				KIRREL3	TSPAN32
				BRIX1	PLEK2
				RP11-215E13.2	C5ORF16
				ANKRD20A12P	CA4
				GLOD5	PKD1
				GRIN2B	TEAD3
				LINC00705	PLOD3
				LOC101928386	ALG11
				AK097370	TMEM137
				PBLD	CLCNKA
				LOC101927447	ANAPC7
				LOC283887	C1S
				BCHE	ZNF773
				NEDD4L	FNDC5
				MTMR7	PNPLA7
				GSTM2	KDELR2
				PCDHGC5	OTUD6B
				SALL4	STON1
				LOC100996255	LOC285382
				AKAP14	C8ORF51
				TNS1	PIGU
				AMMECR1	CHCHD6
				DLGAP5	LTBP3
				CXCL12	LHPP
				GTF2IRD1	WDR85
				ACKR2	KRT24
				RNF112	KLHL5
				CRP	SLC25A12
				GNPDA1	CDKN2C
				HIST1H2AB	CASZ1
				BCL2	ABHD2
				RGS9	MMACHC
				RAB27A	COL6A1
				SLC7A5	CYP21A2
				PRB1	CENPP
				RP11-203B7.2	PI4K2B
				MS4A12	ALDH5A1
				SLC51B	SLC35F1
				CALCOCO1	SPN
				CSMD2	NARG1
				ANHX	EBP
				RTEL1	C16ORF70
				STRADB	PCID1
				TOP2A	CRIP2
				SLC11A2	TCF1
				KIAA1751	GNB4
				GLYAT	NPY1R
				DUSP13	CARTPT
				AGTR1	TAGLN3
				BVES	MTL5
				EXO1	LARS2
				SMOX	STX16
				LOC100131541	MYOCD
				BCAS1	OCIAD2
				SPINK2	ISG20L1
				HSD17B11	NFATC1
				LOC729296	AXUD1
				SLC7A4	EPHX1
				DMPK	AMBP
				LINC00636	HLX1
				GFAP	TNFAIP8L1
				VWA3B	MYO1B
				EMP1	XYLB
				EPHA6	AACS
				FIGN	C7ORF36
				LOC441086	GEMIN5
				PIP	FAM84A
				IRAK2	CHODL
				ARTN	RKHD1
				TRPC7	MGC42105
				CTNND2	ABHD4
				SPACA6P	MGLL
				KIAA1614-AS1	FBXO22
				KIF13B	MAGI3
				DRAM1	PCMTD2
				CD1C	AGRIN
				KCNIP3	CRLS1
				PTGS1	C21ORF34
				BMP15	MORC4
				CPTP	DNMT3B
				ANO5	ESR1
				JAZF1-AS1	SAMD10
				CST1	C9ORF58
				LINC00597	ZNF264
				PRKG1-AS1	SRF
				UNC5C	KLK11
				SLCO2A1	MGC13057
				COL18A1-AS1	C12ORF11
				FAM129A	MGC24975
				ASPA	FOXO1A
				RP11-357G3.1	CRTAC1
				FOXF2	CMTM7
				HPGD	NOL14
				TGFBI	LOC389791
				CTD-3080P12.3	GAD1
				CALCA	PHOX2B
				WDR18	PDE1B
				MYO1A	SCHIP1
				CYP27B1	PITX1
				LOC100507073	SCNN1D
				VSIG2	IPO4
				OR2S2	TXLNB
				LOC101929591	LEF1
				AHRR	RFXAP
				LOC283692	TSPAN7
				SLC27A5	GRINA
				C22orf31	EBI2
				CRYBB3	KIAA1524
				DNAJB7	VIPR2
				LINC01180	CD99L2
				SPDL1	JAG2
				HAND1	C2ORF37
				KRT75	NUDT14
				NR3C2	CARHSP1
				OTOP2	ASAM
				LILRA4	NARG1L
				EGR4	ADRM1
				ONECUT3	IFT57
				OR12D2	CLCN5
				CROT	LDB3
				BEST2	TMEM38B
				FAM69B	GAP43
				SLC25A42	DSTN
				BMP3	ITPR3
				RP4-539M6.21	TNFRSF10B
				PAQR5	PRKCA
				TLR6	GLS2
				CABS1	FBLN2
				FAM19A4	EFEMP2
				ITM2C	FLJ43339
				CD3G	OMD
				LOC100132661	GNG8
				COL25A1	CHDH
				ROS1	CDH23
				LOC401463	MASTL
				MAGI3	CHAC2
				LOC101927121	ZNF491
				RP3-525N10.2	VAMP1
				RAVER2	LY86
				IRAK1	SERINC1
				CD1A	RNF39
				ZNF385B	ADAM11
				NRG2	FOXF1
				NEUROG2	WNT2
				FXYD1	LAMC2
				TRPC3	MYO10
				CRYBA1	PPIF
				LOC100996325	P2RX7
				SLC9C2	ZNF155
				LMO7	DLG4
				DSEL	ABCE1
				NNAT	CDK5R1
				LOC101929662	C13ORF18
				ADM2	CDKN2B
				OTUD7A	MGC16824
				ADAMTSL5	XTP3TPA
				COX8C	KIAA0427
				BC017209	NUP50
				GTF3A	SERTAD1
				PGM1	CDGAP
				SIM2	SLC16A10
				LRIT1	CADM1
				PDZD3	BA9F11.1
				C7	CSF2
				TMEM191A	CLEC10A
				TTLL2	JPH3
				LINC00664	SIPA1L2
				CSRP1	HDAC9
				ITIH6	KLHDC5
				BIRC5	L3MBTL
				RBP4	GLT25D2
				VWA3A	CXORF15
				RP11-1L12.3	LOC728554
				C5orf30	ZMYND8
				ANKRD30BP3	TLR7
				FGFR2	STARD13
				CPNE4	EVC
				PMCHL1	CASC5
				LINC01419	TIGD5
				LMOD1	ANKRD5
				CRHR2	COLQ
				BSG	ITPA
				AOC3	MYADM
				C16orf89	INA
				PSD	CAMK2G
				MYL7	TLCD1
				SLC41A2	HOXB2
				TMEM97	BVES
				CDHR3	TGIF2
				HSBP1L1	ARHGEF17
				N4BP2L2-IT2	TES
				THAP3	ZNF77
				PRSS22	ICA1L
				ANGPTL1	BRUNOL6
				BHLHE23	GLI3
				CENPF	MYO6
				RP5-890E16.2	RSRC1
				HCRTR1	FAM89A
				RP11-521D12.1	C14ORF153
				GAREML	PIWIL4
				C22orf42	PER3
				HIPK1-AS1	CAP2
				C17orf51	HBA1
				LRMP	NEDD1
				PODXL2	FCER1A
				BLACAT1	B3GALT4
				ACOT6	PRPH2
				AC007389.3	DPY19L4
				HPGDS	PSMA7
				GFRA3	PLCG2
				RUNDC3B	GLDN
				ABCC13	DLL4
				LOC100507477	KIAA1804
				LOC101929148	PIWIL1
				SAMD15	RPE
				DSC2	ZFP42
				LOC100507311	C6
				FLNC	RHBDL1
				LRRC8E	RPUSD1
				OPN3	BMP4
				LL22NC03-N14H11.1	DAK
				P2RY1	CYP4F3
				ZNF208	CRAT
				CXCR3	LOC730417
				NHSL1	LAMA2
				SYTL2	SEC14L2
				ZNF835	INCA1
				LOC90246	GRIK5
				AHCY	DTNA
				FLJ36840	WRNIP1
				LOC642426	SORBS2
				CCNB3	TOM1L1
				CHN1	SOX10
				CAGE1	EPHB6
				INS	LYRM5
				ABHD3	ATF3
				ZFP42	PCDHB12
				LMO3	C3ORF40
				TNFRSF10C	GCHFR
				DSCC1	FREQ
				MMP11	PRKAB2
				RP11-83N9.5	PHLDB2
				TREM2	POLG2
				LOC100130502	ACPL2
				ACSS2	ABLIM3
				HOXC8	TIMM22
				GFRA2	AMT
				RAE1	PABPC3
				JAM2	LACTB2
				TBX4	HBB
				TST	TACR2
				MTFR2	MS4A6A
				CCDC144A	CTXN1
				C17orf53	RASIP1
				PCDH17	KCNA5
				SEMA4G	GPC5
				KRTAP2-1	FBLIM1
				KIAA2022	FAM130A2
				LOC101927038	C9ORF61
				C19orf47	TMEM168
				EXO5	ACLY
				PCDHA2	FRMD3
				TTYH1	KCNQ1
				CPNE8	PDLIM4
				DMGDH	FAM53A
				NMUR2	SEMA6D
				DOCK4-AS1	KLF6
				OR51E2	MPL
				SMYD1	MTERFD1
				EDN3	LHFP
				LOC100507501	FAAH2
				SLC23A3	NXT1
				PGBD4	SV2A
				CAND2	CCDC58
				CXCR1	C1ORF75
				TAS2R7	LOC606495
				MST1L	DNALI1
				LOC285147	RARRES2
				SFRP1	NAP1L5
				LOC101928190	TGFBI
				ABCA6	GALNT5
				CALN1	EYA3
				MYOT	CREB3L4
				RP1-39J2.1	NUDT11
				FABP7	FLJ14803
				KMT2E-AS1	REEP1
				PER3	CHRNA5
				C6orf118	SLC2A5
				BCAR3	DUSP5
				VPS9D1-AS1	MSN
				KRTAP4-12	LPHN2
				GATA1	ASAHL
				PKHD1	NAG6
				B4GALNT2	RECK
				HFM1	CXORF45
				BMP5	SLC2A1
				FLJ21369	CCDC120
				LOC101929239	NLGN2
				SLC12A8	NFIC
				PRKCG	PTGER4
				MATN4	DIS3
				SIAE	HS6ST2
				CLCA4	THBS3
				LOC102723918	ADORA3
				BDKRB2	MMP28
				LOC283588	DCK
				LINC00276	TRIM61
				LOC102724009	STARD8
				ARVCF	LAS1L
				CALML3	SYN2
				VAC14	SLC9A1
				TGM4	P2RY1
				NAT6	DNER
				NXT1	CSDC2
				HBB	LOC492311
				RGS6	SFT2D3
				OSBPL1A	CORO1C
				FCGRT	DKFZP686O24166
[truncated: 2,815 more rows]
