# Supplementary material for: Chang qing formula ameliorates colitis-associated colorectal cancer via suppressing IL-17/NF-κB/STAT3 pathway in mice as revealed by network pharmacology study
Source: Front Pharmacol. 2022 Aug 3;13:893231. doi: 10.3389/fphar.2022.893231 (PMC9382085; doi:10.3389/fphar.2022.893231)
Supplement: Supplementary file 6 [file Table1.XLSX]

## Sheet: CQF decoction POS
Compounds identified in CQF decoction under positive ion mode
Component Name	Area	Retention Time	Formula	Precursor Mass	Found At Mass	Mass Error (ppm)
L(+)-Arginine	9068000	1.2	C6H14N4O2	175.119	175.119	-1.3
Betaine	1347000	1.25	C5H11NO2	118.086	118.086	1
Trigonelline	1457000	1.29	C7H7NO2	138.055	138.055	-0.8
Proline	4015000	1.32	C5H9NO2	116.071	116.07	-0.9
Stachydrine	498900	1.36	C7H13NO2	144.102	144.102	0.6
Adenine	494900	1.37	C5H5N5	136.062	136.062	0.8
Nicotinic acid	391600	1.85	C6H5NO2	124.039	124.039	-0.1
Nicotinamide	214700	1.96	C6H6N2O	123.055	123.055	-0.9
6-Hydroxypurine	89380	2.02	C5H4N4O	137.046	137.046	0.9
Adenosine	2649000	2.87	C10H13N5O4	268.104	268.104	-1
Leucine/Isoleucine	945100	2.91	C6H13NO2	132.102	132.102	-0.7
Cordycepin	61080	2.98	C10H13N5O3	252.109	252.109	1
Guanosine	423600	3.04	C10H13N5O5	284.099	284.099	1.2
Phenylalanine	700200	4.12	C9H11NO2	166.086	166.086	0.7
Protocatechuic acid	70360	4.81	C7H6O4	155.034	155.034	0.7
Salidroside +NH3	94340	4.88	C14H20O7.NH3	318.155	318.155	0.8
Esculin hydrate	9425	5.99	C15H16O9	341.087	341.088	3
Higenamine	58770	6.15	C16H17NO3	272.128	272.128	0.1
Protocatechuic Aldehyde	81770	6.27	C7H6O3	139.039	139.039	0.6
Chlorogenic acid	961700	6.87	C16H18O9	355.102	355.103	0.7
6-Methylcoumarin	70950	7	C10H8O2	161.06	161.06	0.8
Esculetin	52660	7.42	C9H6O4	179.034	179.034	1.5
Amygdalin	451200	7.66	C20H27NO11	458.166	458.166	1.1
Mangiferin	924800	7.9	C19H18O11	423.092	423.093	0.9
Phellodendrine	14120000	8.7	C20H23NO4	342.17	342.17	-1.2
Schaftoside	429000	9.41	C26H28O14	565.155	565.155	0.3
Daidzin	11900	9.82	C21H20O9	417.118	417.119	2.1
Rutin	12730	10.44	C27H30O16	611.161	611.162	1.7
Isoferulic acid	179700	10.53	C10H10O4	195.065	195.065	1.1
Hyperin	1750000	10.66	C21H20O12	465.103	465.103	0.6
Liquiritin	50700	10.76	C21H22O9	419.134	419.134	0.6
Isofraxidin	41490	10.85	C11H10O5	223.06	223.061	2.1
Kaempferitrin	30960	11.02	C27H30O14	579.171	579.172	1.7
Luteoloside	184600	11.06	C21H20O11	449.108	449.108	1.4
Narcissoside	15380	11.78	C28H32O16	625.176	625.177	1.3
Astragalin	414700	11.98	C21H20O11	449.108	449.108	1.5
Naringenin	11740	12.68	C15H12O5	273.076	273.076	2.4
Isochlorogenic acid A(3,5-Di-O-caffeoylquinic acid)	34030	12.76	C25H24O12	517.134	517.136	3.1
Berberrubine	30920	14.16	C19H15NO4	322.107	322.108	0.4
Baicalin	978100	14.3	C21H18O11	447.092	447.092	0.6
Ononin	164100	14.32	C22H22O9	431.134	431.134	1
Isoliquiritigenin	74910	14.81	C15H12O4	257.081	257.081	0.9
Liquiritigenin	74910	14.81	C15H12O4	257.081	257.081	0.9
Berberine	36280000	15.12	C20H17NO4	336.123	336.123	-0.8
Luteolin	44950	15.33	C15H10O6	287.055	287.055	0.7
Quercetin	32660	15.39	C15H10O7	303.05	303.05	1.7
Linarin	24130	15.48	C28H32O14	593.186	593.187	0.7
Epimedin A	3052000	15.86	C39H50O20	839.297	839.297	0.5
Epimedin B	5318000	16.08	C38H48O19	809.286	809.287	0.4
Epimedin C	3250000	16.35	C39H50O19	823.302	823.302	0.4
Icarrin	32810000	16.67	C33H40O15	677.244	677.244	-0.8
Wogonin 7-O-glucuronide	210900	16.75	C22H20O11	461.108	461.108	1.1
Psoralen/Angelicin	399100	16.86	C11H6O3	187.039	187.039	-0.9
Bergapten	48540	17.73	C12H8O4	217.049	217.05	0.5
Isorhamnetin	6079	18.13	C16H12O7	317.066	317.066	2.2
Isopimpinellin	58760	19.46	C13H10O5	247.06	247.06	1
Dictamnine	56630	19.49	C12H9NO2	200.071	200.071	0.9
Glycyrrhizic acid	1288000	21	C42H62O16	823.411	823.412	1
Limonin	1406000	21.11	C26H30O8	471.201	471.201	0
Nobiletin	27760	22.15	C21H22O8	403.139	403.139	0.8
Baohuoside I	2416000	23.33	C27H30O10	515.191	515.191	0.2
3-N-butyl-4,5-dihydrophthalide	65530	23.61	C12H16O2	193.122	193.122	0.1
Tangeretin	18450	23.91	C20H20O7	373.128	373.129	1.6
Ligustilide	269300	24.49	C12H14O2	191.107	191.107	0.3
Corylin	48060	25.41	C20H16O4	321.112	321.112	0.7

## Sheet: CQF decoction NEG
Compounds identified in CQF decoction under negative ion mode
Component Name	Area	Retention Time	Formula	Precursor Mass	Found At Mass	Mass Error (ppm)
Histidine	33360	1.16	C6H9N3O2	154.062	154.062	-0.7
Quinic acid	6927000	1.32	C7H12O6	191.056	191.056	-1.1
Adenine	2183	1.37	C5H5N5	134.047	134.047	-1.7
Citric acid	5697000	1.93	C6H8O7	191.02	191.02	-0.6
Succinic acid	209000	2.6	C4H6O4	117.019	117.019	-1.2
Arbutin	20120	2.76	C12H16O7	271.082	271.082	-0.3
Adenosine	83090	2.87	C10H13N5O4	266.089	266.089	-0.9
Leucine/Isoleucine	239800	2.91	C6H13NO2	130.087	130.087	-0.8
Guanosine	1008000	3.05	C10H13N5O5	282.084	282.084	0.1
Gallic acid	151500	3.11	C7H6O5	169.014	169.014	-0.3
Phenylalanine	274800	4.1	C9H11NO2	164.072	164.072	-0.5
Protocatechuic acid	420900	4.83	C7H6O4	153.019	153.019	-0.9
Salidroside	14060	4.88	C14H20O7	299.114	299.114	0.1
Hydroxytyrosol	31470	5.1	C8H10O3	153.056	153.055	-1.8
p-Coumaric acid	381600	5.6	C9H8O3	163.04	163.04	-0.3
L-Tryptophan	543500	5.86	C11H12N2O2	203.083	203.082	-1.3
Higenamine	7767	6.09	C16H17NO3	270.114	270.113	-2.5
Protocatechuic Aldehyde	908100	6.29	C7H6O3	137.024	137.024	-0.4
Neomangiferin	71550	6.3	C25H28O16	583.13	583.13	-0.9
Esculetin	187800	7.45	C9H6O4	177.019	177.019	-0.8
Caffeic acid	1247000	7.62	C9H8O4	179.035	179.035	-1
Amygdalin	10730000	7.62	C20H27NO11	456.151	456.151	-0.6
Mangiferin	1838000	7.91	C19H18O11	421.078	421.077	-0.9
Schaftoside	410000	9.41	C26H28O14	563.141	563.14	-1.1
Eleutheroside E +HCOOH	37710	9.88	C34H46O18.HCOOH	787.267	787.264	-2.7
Cichoric acid	4338000	10.25	C22H18O12	473.073	473.072	-1.5
Isoferulic acid	632000	10.54	C10H10O4	193.051	193.05	-2.2
Hyperin	5227000	10.67	C21H20O12	463.088	463.087	-1.6
Liquiritin	2534000	10.79	C21H22O9	417.119	417.118	-1.7
Kaempferitrin	74460	11.01	C27H30O14	577.156	577.155	-2.1
Luteoloside	243900	11.06	C21H20O11	447.093	447.092	-1.7
Narcissoside	33410	11.78	C28H32O16	623.162	623.16	-2
Astragalin	1949000	11.98	C21H20O11	447.093	447.093	-1.2
Pinoresinol-glucoside	290000	12	C26H32O11	519.187	519.186	-2
Naringin	9378	12.36	C27H32O14	579.172	579.172	-0.3
Phloridzin	49080	13.46	C21H24O10	435.13	435.128	-2.7
Baicalin	1000000	14.3	C21H18O11	445.078	445.077	-2.2
Isomucronulatol-7-O-glucoside	59670	14.46	C23H28O10	463.161	463.159	-3.3
Liquiritigenin/Isoliquiritigenin	113800	14.8	C15H12O4	255.066	255.066	-2.4
Luteolin	129300	15.33	C15H10O6	285.04	285.039	-3.2
Quercetin	101500	15.38	C15H10O7	301.035	301.034	-3.6
Epimedin A +HCOOH	2789000	15.83	C39H50O20.HCOOH	883.288	883.285	-3.4
Epimedin B +HCOOH	4182000	16.05	C38H48O19.HCOOH	853.277	853.274	-4.3
Icarrin +HCOOH	20610000	16.64	C33H40O15.HCOOH	721.235	721.232	-4.1
Wogonin 7-O-glucuronide	206300	16.74	C22H20O11	459.093	459.091	-5
Isorhamnetin	12250	18.12	C16H12O7	315.051	315.05	-3.4
Chikusetsusponin IVa	10950	20.87	C42H66O14	793.438	793.434	-5
Glycyrrhizic acid	4805000	20.97	C42H62O16	821.396	821.394	-2.8
Saikosaponin A +HCOOH	651600	22.47	C42H68O13.HCOOH	825.464	825.461	-3.6
Baohuoside I	5574000	23.29	C27H30O10	513.177	513.174	-4.5
Neobavaisoflavone	42560	23.34	C20H18O4	321.113	321.112	-3
Corylin	24410	25.39	C20H16O4	319.098	319.096	-4.2
Psoralidin	13310	25.82	C20H16O5	335.092	335.091	-4.1

## Sheet: CQF decoction total
Total compounds identified in CQF decoction
No.	Component Name	No.	Area	Retention Time	Formula	Precursor Mass	Found At Mass	Mass Error (ppm)
1	Histidine	1	33360	1.16	C6H9N3O2	154.062	154.062	-0.7
2	L(+)-Arginine	2	9068000	1.2	C6H14N4O2	175.119	175.119	-1.3
3	Betaine	3	1347000	1.25	C5H11NO2	118.086	118.086	1
4	Trigonelline	4	1457000	1.29	C7H7NO2	138.055	138.055	-0.8
5	Proline	5	4015000	1.32	C5H9NO2	116.071	116.07	-0.9
6	Quinic acid	6	6927000	1.32	C7H12O6	191.056	191.056	-1.1
7	Stachydrine	7	498900	1.36	C7H13NO2	144.102	144.102	0.6
8	Adenine	8	494900	1.37	C5H5N5	136.062	136.062	0.8
9	Nicotinic acid	9	391600	1.85	C6H5NO2	124.039	124.039	-0.1
10	Citric acid	10	5697000	1.93	C6H8O7	191.02	191.02	-0.6
11	Nicotinamide	11	214700	1.96	C6H6N2O	123.055	123.055	-0.9
12	6-Hydroxypurine	12	89380	2.02	C5H4N4O	137.046	137.046	0.9
13	Succinic acid	13	209000	2.6	C4H6O4	117.019	117.019	-1.2
14	Arbutin	14	20120	2.76	C12H16O7	271.082	271.082	-0.3
15	Adenosine	15	2649000	2.87	C10H13N5O4	268.104	268.104	-1
16	Leucine/Isoleucine	16	945100	2.91	C6H13NO2	132.102	132.102	-0.7
17	Cordycepin	17	61080	2.98	C10H13N5O3	252.109	252.109	1
18	Guanosine	18	1008000	3.05	C10H13N5O5	282.084	282.084	0.1
19	Gallic acid	19	151500	3.11	C7H6O5	169.014	169.014	-0.3
20	Phenylalanine	20	700200	4.12	C9H11NO2	166.086	166.086	0.7
21	Protocatechuic acid	21	420900	4.83	C7H6O4	153.019	153.019	-0.9
22	Salidroside	22	14060	4.88	C14H20O7	299.114	299.114	0.1
23	Hydroxytyrosol	23	31470	5.1	C8H10O3	153.056	153.055	-1.8
24	p-Coumaric acid	24	381600	5.6	C9H8O3	163.04	163.04	-0.3
25	L-Tryptophan	25	543500	5.86	C11H12N2O2	203.083	203.082	-1.3
26	Esculin hydrate	26	9425	5.99	C15H16O9	341.087	341.088	3
27	Higenamine	27	58770	6.15	C16H17NO3	272.128	272.128	0.1
28	Protocatechuic Aldehyde	28	908100	6.29	C7H6O3	137.024	137.024	-0.4
29	Neomangiferin	29	71550	6.3	C25H28O16	583.13	583.13	-0.9
30	Chlorogenic acid	30	961700	6.87	C16H18O9	355.102	355.103	0.7
31	6-Methylcoumarin	31	70950	7	C10H8O2	161.06	161.06	0.8
32	Esculetin	32	52660	7.42	C9H6O4	179.034	179.034	1.5
33	Caffeic acid	33	1247000	7.62	C9H8O4	179.035	179.035	-1
34	Amygdalin	34	10730000	7.62	C20H27NO11	456.151	456.151	-0.6
35	Mangiferin	35	924800	7.9	C19H18O11	423.092	423.093	0.9
36	Phellodendrine	36	14120000	8.7	C20H23NO4	342.17	342.17	-1.2
37	Schaftoside	37	429000	9.41	C26H28O14	565.155	565.155	0.3
38	Daidzin	38	11900	9.82	C21H20O9	417.118	417.119	2.1
39	Eleutheroside E	39	37710	9.88	C34H46O18.HCOOH	787.267	787.264	-2.7
40	Cichoric acid	40	4338000	10.25	C22H18O12	473.073	473.072	-1.5
41	Rutin	41	12730	10.44	C27H30O16	611.161	611.162	1.7
42	Isoferulic acid	42	632000	10.54	C10H10O4	193.051	193.05	-2.2
43	Hyperin	43	5227000	10.67	C21H20O12	463.088	463.087	-1.6
44	Liquiritin	44	50700	10.76	C21H22O9	419.134	419.134	0.6
45	Isofraxidin	45	41490	10.85	C11H10O5	223.06	223.061	2.1
46	Kaempferitrin	46	74460	11.01	C27H30O14	577.156	577.155	-2.1
47	Luteoloside	47	184600	11.06	C21H20O11	449.108	449.108	1.4
48	Narcissoside	48	15380	11.78	C28H32O16	625.176	625.177	1.3
49	Astragalin	49	414700	11.98	C21H20O11	449.108	449.108	1.5
50	Pinoresinol-glucoside	50	290000	12	C26H32O11	519.187	519.186	-2
51	Naringin	51	9378	12.36	C27H32O14	579.172	579.172	-0.3
52	Naringenin	52	11740	12.68	C15H12O5	273.076	273.076	2.4
53	Isochlorogenic acid A(3,5-Di-O-caffeoylquinic acid)	53	34030	12.76	C25H24O12	517.134	517.136	3.1
54	Phloridzin	54	49080	13.46	C21H24O10	435.13	435.128	-2.7
55	Berberrubine	55	30920	14.16	C19H15NO4	322.107	322.108	0.4
56	Baicalin	56	978100	14.3	C21H18O11	447.092	447.092	0.6
57	Ononin	57	164100	14.32	C22H22O9	431.134	431.134	1
58	Isomucronulatol-7-O-glucoside	58	59670	14.46	C23H28O10	463.161	463.159	-3.3
59	Liquiritigenin/Isoliquiritigenin	59	113800	14.8	C15H12O4	255.066	255.066	-2.4
60	Berberine	60	36280000	15.12	C20H17NO4	336.123	336.123	-0.8
61	Luteolin	61	44950	15.33	C15H10O6	287.055	287.055	0.7
62	Quercetin	62	101500	15.38	C15H10O7	301.035	301.034	-3.6
63	Linarin	63	24130	15.48	C28H32O14	593.186	593.187	0.7
64	Epimedin A	64	3052000	15.86	C39H50O20	839.297	839.297	0.5
65	Epimedin B	65	5318000	16.08	C38H48O19	809.286	809.287	0.4
66	Epimedin C	66	3250000	16.35	C39H50O19	823.302	823.302	0.4
67	Icarrin	67	32810000	16.67	C33H40O15	677.244	677.244	-0.8
68	Wogonin 7-O-glucuronide	68	206300	16.74	C22H20O11	459.093	459.091	-5
69	Psoralen	69	399100	16.86	C11H6O3	187.039	187.039	-0.9
70	Bergapten	70	48540	17.73	C12H8O4	217.049	217.05	0.5
71	Isorhamnetin	71	12250	18.12	C16H12O7	315.051	315.05	-3.4
72	Isopimpinellin	72	58760	19.46	C13H10O5	247.06	247.06	1
73	Dictamnine	73	56630	19.49	C12H9NO2	200.071	200.071	0.9
74	Chikusetsusaponin iva	74	10950	20.87	C42H66O14	793.438	793.434	-5
75	Glycyrrhizic acid	75	4805000	20.97	C42H62O16	821.396	821.394	-2.8
76	Limonin	76	1406000	21.11	C26H30O8	471.201	471.201	0
77	Nobiletin	77	27760	22.15	C21H22O8	403.139	403.139	0.8
78	Saikosaponin A	78	651600	22.47	C42H68O13.HCOOH	825.464	825.461	-3.6
79	Baohuoside I	79	5574000	23.29	C27H30O10	513.177	513.174	-4.5
80	Neobavaisoflavone	80	42560	23.34	C20H18O4	321.113	321.112	-3
81	3-N-butyl-4,5-dihydrophthalide	81	65530	23.61	C12H16O2	193.122	193.122	0.1
82	Tangeretin	82	18450	23.91	C20H20O7	373.128	373.129	1.6
83	Ligustilide	83	269300	24.49	C12H14O2	191.107	191.107	0.3
84	Corylin	84	24410	25.39	C20H16O4	319.098	319.096	-4.2
85	Psoralidin	85	13310	25.82	C20H16O5	335.092	335.091	-4.1

## Sheet: CQF serum POS
Compounds identified in CQF medicated serum under positive ion mode
Component Name	Area	Retention Time	Formula	Precursor Mass	Found At Mass	Mass Error (ppm)
L(+)-Arginine	615500	1.16	C6H14N4O2	175.119	175.119	-1.6
Trigonelline	107600	1.29	C7H7NO2	138.055	138.055	-0.1
Proline	300500	1.32	C5H9NO2	116.071	116.071	0.2
Stachydrine	226200	1.34	C7H13NO2	144.102	144.102	0.2
Adenosine	9122	2.87	C10H13N5O4	268.104	268.104	1
Leucine/Isoleucine	239800	2.91	C6H13NO2	130.087	130.087	-0.8
Phenylalanine	2559000	4.09	C9H11NO2	166.086	166.086	-0.7
Protocatechuic acid	45710	4.81	C7H6O4	155.034	155.034	0.3
Salidroside +NH3	212400	4.88	C14H20O7.NH3	318.155	318.155	-0.4
Chlorogenic acid	32550	6.85	C16H18O9	355.102	355.103	0.6
Amygdalin	11710	7.66	C20H27NO11	458.166	458.166	-0.4
Mangiferin	14420	7.9	C19H18O11	423.092	423.092	-0.7
Vitamin B2	1214000	8.36	C16H24O10	377.144	377.145	2
Phellodendrine	1592000	8.62	C20H23NO4	342.17	342.17	-0.9
Isoferulic acid	417000	10.51	C10H10O4	195.065	195.065	0.6
Hyperin	10470	10.65	C21H20O12	465.103	465.103	0.2
Liquiritigenin/Isoliquiritigenin	13030	14.78	C15H12O4	257.081	257.081	0.9
Isofraxidin	91770	10.84	C11H10O5	223.06	223.06	0.2
Berberine	417400	15	C20H17NO4	336.123	336.123	-0.5
Epimedin A	9571	15.84	C39H50O20	839.297	839.297	0
Epimedin B	13940	16.06	C38H48O19	809.286	809.287	0.6
Epimedin C	12590	16.33	C39H50O19	823.302	823.303	1.6
Icarrin	134200	16.64	C33H40O15	677.244	677.245	0.9
Wogonin 7-O-glucuronide	94830	16.73	C22H20O11	461.108	461.108	1
Angelicin	808700	16.84	C11H6O3	187.039	187.039	-0.7
Psoralen	808700	16.84	C11H6O3	187.039	187.039	-0.7
Bergapten	47100	17.71	C12H8O4	217.05	217.05	0.2
Isopimpinellin	15460	19.43	C13H10O5	247.06	247.06	-0.1
Dictamnine	47570	19.45	C12H9NO2	200.071	200.071	0.9
Limonin	1543000	21.07	C26H30O8	471.201	471.201	-0.2
Baohuoside I	690600	23.27	C27H30O10	515.191	515.191	0
3-N-butyl-4,5-dihydrophthalide	48900	23.57	C12H16O2	193.122	193.122	0.5
Ligustilide	281200	24.47	C12H14O2	191.107	191.107	0.4
Corylin	10140	25.38	C20H16O4	321.112	321.112	-1.1

## Sheet: CQF serum NEG
Compounds identified in CQF medicated serum under negative ion mode
	Area	Retention Time	Formula	Precursor Mass	Found At Mass	Mass Error (ppm)
Quinic acid	33250	1.33	C7H12O6	191.056	191.056	1
Citric acid	2088000	2.12	C6H8O7	191.02	191.02	-0.7
Succinic acid	55120	2.58	C4H6O4	117.019	117.019	-0.7
Arbutin	19320	2.75	C12H16O7	271.082	271.082	-1
Leucine/Isoleucine	239800	2.91	C6H13NO2	130.087	130.087	-0.8
Gallic acid	16780	3.11	C7H6O5	169.014	169.014	-0.4
Phenylalanine	419200	4.07	C9H11NO2	164.072	164.071	-1.4
Protocatechuic acid	351400	4.82	C7H6O4	153.019	153.019	-0.8
Salidroside	32170	4.88	C14H20O7	299.114	299.114	0.2
Hydroxytyrosol	31380	5.1	C8H10O3	153.056	153.055	-1.7
Salidroide	129500	6.03	C14H20O7	299.114	299.113	-1.4
Caffeic acid	743500	7.61	C9H8O4	179.035	179.035	-2.8
Amygdalin	457800	7.62	C20H27NO11	456.151	456.15	-2.3
Mangiferin	30160	7.89	C19H18O11	421.078	421.077	-2.5
Isoferulic acid	1742000	10.51	C10H10O4	193.051	193.05	-3.6
Hyperin	42740	10.66	C21H20O12	463.088	463.087	-3
Liquiritin	77670	10.78	C21H22O9	417.119	417.118	-2.5
Phloridzin	30550	13.52	C21H24O10	435.13	435.128	-3.7
Liquiritigenin/Isoliquiritigenin	21030	14.79	C15H12O4	255.066	255.065	-3.1
Icarrin +HCOOH	57010	16.65	C33H40O15.HCOOH	721.235	721.232	-4.5
Wogonin 7-O-glucuronide	87270	16.73	C22H20O11	459.093	459.091	-4.2

## Sheet: CQF serum total
Total compounds identified in CQF medicated serum
No.	Component Name	Area	Retention Time	Formula	Precursor Mass	Found At Mass	Mass Error (ppm)	Source
1	L(+)-Arginine	615500	1.16	C6H14N4O2	175.119	175.119	-1.6	RP,RPL,RAS,et al
2	Trigonelline	107600	1.29	C7H7NO2	138.055	138.055	-0.1	RP,RPL
3	Proline	300500	1.32	C5H9NO2	116.071	116.071	0.2	RP,RPL,RAS,et al
4	Quinic acid	33250	1.33	C7H12O6	191.056	191.056	1	CP,SC,HE,HT
5	Stachydrine	226200	1.34	C7H13NO2	144.102	144.102	0.2	HT
6	Citric acid	2088000	2.12	C6H8O7	191.02	191.02	-0.7	HT,SC,RAS
7	Succinic acid	55120	2.58	C4H6O4	117.019	117.019	-0.7	RP,RPL,RAS
8	Arbutin	19320	2.75	C12H16O7	271.082	271.082	-1	SC
9	Adenosine	9122	2.87	C10H13N5O4	268.104	268.104	1	RB
10	Leucine/Isoleucine	239800	2.91	C6H13NO2	130.087	130.087	-0.8	RP,RPL,RAS,et al
11	Gallic acid	16780	3.11	C7H6O5	169.014	169.014	-0.4	RP
12	Phenylalanine	419200	4.07	C9H11NO2	164.072	164.071	-1.4	RP,RPL,RAS,et al
13	Protocatechuic acid	45710	4.81	C7H6O4	155.034	155.034	0.3	RP,RG
14	Salidroside +NH3	212400	4.88	C14H20O7.NH3	318.155	318.155	-0.4	HE
15	Hydroxytyrosol	31380	5.1	C8H10O3	153.056	153.055	-1.7	Unknow
16	Chlorogenic acid	32550	6.85	C16H18O9	355.102	355.103	0.6	CP,SC,HE,HT
17	Caffeic acid	743500	7.61	C9H8O4	179.035	179.035	-2.8	CP,SC,HE,HT
18	Amygdalin	457800	7.62	C20H27NO11	456.151	456.15	-2.3	SAA
19	Mangiferin	30160	7.89	C19H18O11	421.078	421.077	-2.5	Unknow
20	Phellodendrine	1592000	8.62	C20H23NO4	342.17	342.17	-0.9	CP
21	Isoferulic acid/Ferulic acid	417000	10.51	C10H10O4	195.065	195.065	0.6	CP,RAS,HT
22	Hyperin	10470	10.65	C21H20O12	465.103	465.103	0.2	RB,SC,HE
23	Liquiritin	77670	10.78	C21H22O9	417.119	417.118	-2.5	RG
24	Isofraxidin	91770	10.84	C11H10O5	223.06	223.06	0.2	Unknow
25	Phloridzin	30550	13.52	C21H24O10	435.13	435.128	-3.7	RG
26	Liquiritigenin/Isoliquiritigenin	13030	14.78	C15H12O4	257.081	257.081	0.9	RG
27	Berberine	417400	15	C20H17NO4	336.123	336.123	-0.5	CP
28	Epimedin A	9571	15.84	C39H50O20	839.297	839.297	0	HE
29	Epimedin B	13940	16.06	C38H48O19	809.286	809.287	0.6	HE
30	Epimedin C	12590	16.33	C39H50O19	823.302	823.303	1.6	HE
31	Icarrin	134200	16.64	C33H40O15	677.244	677.245	0.9	HE
32	Wogonin 7-O-glucuronide	94830	16.73	C22H20O11	461.108	461.108	1	Unknow
33	Angelicin	808700	16.84	C11H6O3	187.039	187.039	-0.7	RB,RAS
34	Bergapten	47100	17.71	C12H8O4	217.05	217.05	0.2	RAS
35	Isopimpinellin	15460	19.43	C13H10O5	247.06	247.06	-0.1	RAS
36	Dictamnine	47570	19.45	C12H9NO2	200.071	200.071	0.9	CP
37	Limonin	1543000	21.07	C26H30O8	471.201	471.201	-0.2	CP
38	Baohuoside I	690600	23.27	C27H30O10	515.191	515.191	0	HE
39	3-N-butyl-4,5-dihydrophthalide	48900	23.57	C12H16O2	193.122	193.122	0.5	RAS
40	Ligustilide	281200	24.47	C12H14O2	191.107	191.107	0.4	RAS
41	Corylin	10140	25.38	C20H16O4	321.112	321.112	-1.1	Unknow

## Sheet: Mixed standards
Mixed standard methanol
No.	Component Name	Fragment Ions	Adduct	Area	Retention Time	Formula
1	L(+)-Arginine	70.0657,60.0650,116.0716,130.0988	[M+H]	683200	1.12	C6H14N4O2
2	Proline	70.0660,116.0704,43.0550	[M+H]	226300	1.33	C5H9NO2
3	Adenine	119.0361,136.0627,92.0255	[M+H]	2325000	1.35	C5H5N5
4	Succinic acid	73.0290，99.9256，116.9278	[M-H]	18980	2.58	C4H6O4
5	Isoleucine	41.0390,44.0499,69.0705,86.0971	[M+H]	476200	2.76	C6H13NO2
6	Leucine	41.0391,43.0548,44.0500,86.0971	[M+H]	476200	2.93	C6H13NO2
7	Gallic acid	51.0239,79.0187,125.0243,	[M-H]	2433000	3.11	C7H6O5
8	Phenylalanine	77.0391,91.0551,103.0550,120.0812	[M+H]	577000	4.12	C9H11NO2
9	Protocatechuic acid	65.0032,91.0188,108.0219,109.0296	[M-H]	3375000	4.81	C7H6O4
10	L-Tryptophan	91.0549,118.0656,146.0606,188.0791	[M+H]	243400	5.89	C11H12N2O2
11	Protocatechuic Aldehyde	41.0032,92.0266,108.0217,137.0242	[M-H]	10230000	6.27	C7H6O3
12	Neo-mangiferin	273.0401,303.0504,327.0507,567.1349	[M+H]	3973000	6.3	C25H28O16
13	Chlorogenic acid	89.0394,117.0344,145.0294,163.0395	[M+H]	1216000	6.87	C16H18O9
14	Caffeic acid	89.0395,107.0503,135.0450	[M-H]	8418000	7.6	C9H8O4
15	Amygdalin	89.0242,119.0354,161.0448,323.0942	[M-H]	1547000	7.67	C20H27NO11
16	Mangiferin	259.0245,301.0349,331.0454	[M-H]	8879000	7.9	C19H18O11
17	Rutin	178.9982,255.0295,271.0241,300.0266	[M-H]	10550000	10.44	C27H30O16
18	Liquiritin	91.0187,119.0500,135.0083,255.0652	[M-H]	11140000	10.78	C21H22O9
19	Luteoloside	153.0190,287.0536	[M+H]	9517000	11.05	C21H20O11
20	Naringin	151.0036,271.0609,459.1156	[M+H]	1548000	12.35	C27H32O14
21	Berberrubine	297.0886,307.00856,322.1090	[M+H]	38700000	14.08	C19H15NO4
22	Baicalin	123.0085,253.0509,271.0594,447.0931	[M+H]	16180000	14.3	C21H18O11
23	Quercetin	107.0137,121.0293,151.0033,178.9981	[M-H]	10960000	15.37	C15H10O7
24	Epimedin A	129.0552,369.1317,531.1839,677.2418	[M+H]	14240000	15.86	C39H50O20
25	Epimedin B	129.0556,369.1327,531.1851,677.2441	[M+H]	7830000	16.08	C38H48O19
26	Epimedin C	129.0553,369.1321,531.1844,677.2433	[M+H]	12020000	16.36	C39H50O19
27	Icarrin	85.0291,313.0711,369.1325,531.1850	[M+H]	24980000	16.64	C33H40O15
28	Isorhamnetin	107.0136,151.0031,271.0238,300.0261	[M-H]	5303000	18.11	C16H12O7
29	Glycyrrhizic acid	453.3341,471.3470,647.3784	[M+H]	3411000	21	C42H62O16
30	Limonin	95.0133,161.0598,425.1949,471.2009	[M+H]	15250000	21.1	C26H30O8
31	Saikosaponin A.HCOOH	101.0238,617.4042,779.4571	[M-H]	6803000	22.45	C42H68O13.HCOOH
32	3-N-butyl-4,4-dihydrophthalide	77.0394,91.0552,137.0601,147.1175	[M+H]	468200	23.61	C12H16O2
Comparison of mixed standards in CQF decoction
No.	Component Name	Fragment Ions	Adduct	Area	Retention Time	Formula	Precursor Mass	Found At Mass	Mass Error (ppm)
1	L(+)-Arginine	60.0558,70.0650,116.0712,130.0982	[M+H]	9110000	1.2	C6H14N4O2	175.119	175.119	-1.3
2	Proline	43.0545,70.0650,116.0712	[M+H]	4015000	1.32	C5H9NO2	116.071	116.07	-0.9
3	Adenine	92.0247,119.0360,136.0624	[M+H]	2192	1.37	C5H5N5	134.047	134.047	-1.7
4	Succinic acid	73.0294,99.9254,116.9380	[M-H]	209000	2.6	C4H6O4	117.019	117.019	-1.2
5	Isoleucine	41.0388,44.0499,69.0704,86.0969	[M+H]	402900	2.76	C6H13NO2	132.102	132.102	0.1
6	Leucine	41.0390,43.0546,44.0499,86.0970	[M+H]	464600	2.93	C6H13NO2	132.102	132.102	0.3
7	Gallic acid	51.9.0176,125.02480234,7	[M-H]	151500	3.11	C7H6O5	169.014	169.014	-0.3
8	Phenylalanine	77.0390,91.0550,103.0548,120.0811	[M+H]	702000	4.12	C9H11NO2	166.086	166.086	0.7
9	Protocatechuic acid	91.0193,108.0213,109.0291	[M-H]	420500	4.83	C7H6O4	153.019	153.019	-0.9
10	L-Tryptophan	91.0548,118.0657,146.0605,188.0717	[M+H]	405500	5.89	C11H12N2O2	205.097	205.097	0.7
11	Protocatechuic Aldehyde	41.0032,92.0261,108.0214,137.0243	[M-H]	908300	6.29	C7H6O3	137.024	137.024	-0.4
12	Neo-mangiferin	273.0413,303.0516,327.0521,567.1340	[M+H]	61620	6.3	C25H28O16	585.145	585.146	1.1
13	Chlorogenic acid	89.0393,135.0449,163.0394	[M+H]	961800	6.87	C16H18O9	355.102	355.103	0.7
14	Caffeic acid	89.0394,135.0452	[M-H]	1247000	7.62	C9H8O4	179.035	179.035	-1
15	Amygdalin	59.0141,119.0346,161.0450,	[M-H]	5440000	7.68	C20H27NO11	456.151	456.151	-0.3
16	Mangiferin	259.0255,301.0347,331.0452	[M-H]	1838000	7.91	C19H18O11	421.078	421.077	-0.9
17	Rutin	300.026	[M-H]	42820	10.45	C27H30O16	609.146	609.145	-2.1
18	Liquiritin	85.0301,137.0241,147.0488,257.0817	[M-H]	2535000	10.79	C21H22O9	417.119	417.118	-1.7
19	Luteoloside	287.056	[M+H]	184600	11.06	C21H20O11	449.108	449.108	1.4
20	Naringin	151.0023,271.0583,459.1088	[M-H]	9331	12.36	C27H32O14	579.172	579.172	-0.3
21	Berberrubine	279.0915,307.0849,322.0791	[M+H]	30920	14.16	C19H15NO4	322.107	322.108	0.4
22	Baicalin	123.0081,253.0502,271.0598,447.0904	[M+H]	978100	14.3	C21H18O11	447.092	447.092	0.6
23	Quercetin	121.0308,151.0036,178.9977	[M-H]	101500	15.38	C15H10O7	301.035	301.034	-3.6
24	Epimedin A	129.0555,369.1333,531.1856,677.2429	[M+H]	3052000	15.86	C39H50O20	839.297	839.297	0.5
25	Epimedin B	129.0555,369.1328,531.1850,677.2431	[M+H]	5306000	16.08	C38H48O19	809.286	809.287	0.4
26	Epimedin C	129.0552,369.1323,531.1842,677.2427	[M+H]	3250000	16.35	C39H50O19	823.302	823.302	0.4
27	Icarrin	85.0292,313.0709,369.0335,531.1854	[M+H]	32750000	16.67	C33H40O15	677.244	677.244	-0.8
28	Isorhamnetin	151.0021,300.0236	[M-H]	12250	18.12	C16H12O7	315.051	315.05	-3.4
29	Glycyrrhizic acid	453.3365,471.3475,647.3817	[M+H]	1293000	21	C42H62O16	823.411	823.412	1
30	Limonin	95.0136,161.0608,425.1966,471.2029	[M+H]	1406000	21.11	C26H30O8	471.201	471.201	0
31	Saikosaponin A.HCOOH	617.3984,779.4555	[M-H]	651700	22.47	C42H68O13.HCOOH	825.464	825.461	-3.6
32	3-N-butyl-4,4-dihydrophthalide	77.0390,91.0548,105.0725,137.0601,147.1173	[M+H]	65340	23.61	C12H16O2	193.122	193.122	0.1
Comparison of mixed standards in CQF medicated serum
No.	Component Name	Fragment Ions		Area	Retention Time	Formula	Precursor Mass	Found At Mass	Mass Error (ppm)
1	L(+)-Arginine	60.0557,70.0649,116.0708,130.0980	[M+H]	645100	1.16	C6H14N4O2	175.119	175.119	-1.6
2	Proline	43.0539,70.0653,116.0712	[M+H]	303900	1.32	C5H9NO2	116.071	116.071	0.2
3	Succinic acid	73.0297,99.9256,	[M-H]	55120	2.58	C4H6O4	117.019	117.019	-0.7
4	Isoleucine	41.0387,44.0409,69.0697,86.0968	[M+H]	378900	2.74	C6H13NO2	132.102	132.102	-0.2
5	Leucine	41.0387,43.0544,44.0494	[M+H]	945100	2.91	C6H13NO2	132.102	132.102	-0.7
6	Gallic acid	51.0244,79.0194,125.0244	[M-H]	16610	3.11	C7H6O5	169.014	169.014	-0.4
7	Phenylalanine	77.0387,91.0545，103.0539,120.0803	[M+H]	2559000	4.09	C9H11NO2	166.086	166.086	-0.7
8	Protocatechuic acid	91.0182,108.0214,109.0294	[M-H]	364800	4.82	C7H6O4	153.019	153.019	-0.8
9	Chlorogenic acid	135.0451,163.0399，	[M+H]	16060	6.87	C16H18O9	355.102	355.103	0.3
10	Caffeic acid	89.0403,117.0338,135.0449	[M-H]	743500	7.61	C9H8O4	179.035	179.035	-2.8
11	Amygdalin	89.0250,161.0465	[M-H]	237200	7.66	C20H27NO11	456.151	456.15	-2.7
12	Mangiferin	259.0288,301.0353,331.0425	[M-H]	30160	7.89	C19H18O11	421.078	421.077	-2.5
13	Liquiritin	91.0176,119.0497,135.0078,255.0655	[M-H]	77870	10.78	C21H22O9	417.119	417.118	-2.5
14	Epimedin A	129.0558,369.1338,531.1859,677.2433	[M+H]	9573	15.84	C39H50O20	839.297	839.297	0
15	Epimedin B	129.0557,369.1329,531.1855,677.2432	[M+H]	13940	16.06	C38H48O19	809.286	809.287	0.6
16	Epimedin C	129.0549，369.1357，531.1878,677.2480	[M+H]	12590	16.33	C39H50O19	823.302	823.303	1.6
17	Icarrin	85.0301,313.0707,369.1326,531.1862	[M+H]	134200	16.64	C33H40O15	677.244	677.245	0.9
18	Limonin	95.0140,161.0604,425.1975,471.2033	[M+H]	1543000	21.07	C26H30O8	471.201	471.201	-0.2
19	3-N-butyl-4,3-dihydrophthalide	91.0559,105.0700,137.0595，147.1173	[M+H]	47050	23.57	C12H16O2	193.122	193.122	0.5
