# Supplementary material for: Chang qing formula ameliorates colitis-associated colorectal cancer via suppressing IL-17/NF-κB/STAT3 pathway in mice as revealed by network pharmacology study
Source: Front Pharmacol. 2022 Aug 3;13:893231. doi: 10.3389/fphar.2022.893231 (PMC9382085; doi:10.3389/fphar.2022.893231)
Supplement: Supplementary file 7 [file Table5.XLSX]

## Sheet: Interaction  PPI network
PPI data of interaction network
name	Degree
ITGB3	48
ITGB4	42
ITGB1	97
ITGB2	46
ITGB6	8
ITGB7	18
EIF6	172
ITGB5	48
DEUP1	28
ITIH2	9
ITGB8	7
ITIH1	5
HNRNPU	420
HNRNPL	114
LDHAL6A	23
SLC5A8	0
HOXA11	8
HOXB7	11
HOXB5	31
HOXC6	9
HOXC8	14
DYX1C1	10
IDH2	10
IDH3A	42
IDE	40
ZFPM1	8
IDH3B	25
IDH3G	18
ZFP1	4
IFI16	223
SP110	15
IFIT3	54
IFNAR2	13
IFNAR1	24
IFNG	5
IGF1	12
CMTM8	1
IGBP1	97
IGF2R	25
NCBP2-AS2	4
IGF1R	83
IGFBP3	37
IGFBP4	6
IGFBP7	12
IGFBP5	15
IGHA1	14
IGHG3	6
IGHG1	33
IGHM	19
RBPJ	84
IGKC	5
DAB2IP	25
CEP120	47
IK	65
IKBKB	150
IL1RAP	12
IL3	7
IL3RA	17
IL2RB	27
IL2RG	25
SH3RF2	28
IL4R	23
IL6ST	31
IL6R	10
CXCR1	10
IL10RB	1
IL12RB1	10
IL13RA2	11
IL16	23
IL15RA	12
AMOT	82
FOXK2	78
ILF2	219
IMPA2	26
ILF3	239
ILK	203
IMPDH2	75
ING2	48
ING1	48
ZNF746	9
CXCL10	5
INHBB	7
INS	21
LIG4	83
LIG3	61
LIMS1	33
ABLIM1	45
AGR3	11
LIMK1	40
PEBP4	3
LIPE	9
LLGL1	27
LLGL2	43
LMNB1	78
LMAN1	54
LMNA	188
LMO2	71
PRICKLE3	18
FAM84B	15
LNPEP	23
LOX	23
LRP1	53
LRP2	38
LRPAP1	19
LRP6	28
LTA4H	20
LTA	11
LSP1	15
LTBP1	16
LTBP3	13
LTBR	44
LTK	9
SH2D1A	25
LYZ	30
LYN	166
TACSTD2	3
TM4SF1	4
CAPRIN1	38
NBR1	32
MXD1	23
KCNG3	5
MAD2L1	58
MARCKS	26
SMAD3	319
SMAD4	216
SMAD1	147
PPP1R18	43
SMAD2	301
SMAD7	78
SMAD9	78
SMAD5	48
SMAD6	46
MAFG	30
ASXL1	23
MAF	22
MAGEA1	44
MAGEA6	50
MAGEA11	53
MAK	8
MAL	5
MAGOH	183
MAN2A1	6
MAP2	47
MAP4	57
MAP1A	26
MAP1B	61
MARK1	15
MARK3	47
MAPT	106
MARS	75
MATK	20
MAX	98
MAZ	9
MBP	58
MC1R	6
MCC	231
MCAM	15
MCL1	46
MCM2	682
MCF2	14
MCM5	229
MCM6	96
MCM3	133
MCM4	96
INPP5D	55
INPPL1	77
MCM7	160
CD46	13
EIF3E	84
INSR	96
IRAK1	106
ITGA6	28
IRAK2	31
SYNE4	26
IRF5	35
IRF2	23
IRF3	63
IRS1	92
IRF7	38
ITGA2	26
ISL1	18
ITGA4	469
ITK	41
ITGA2B	18
ITGA3	18
ITPK1	14
ITPKA	7
STT3A	9
ITPA	30
ITPKB	6
SASS6	42
ITPR1	35
JAK1	86
JARID2	16
JAK2	107
JAK3	77
JUND	42
JUP	115
JUN	226
JUNB	45
KARS	64
CD82	22
KCNA3	14
KCNA4	21
KCNA2	18
KCNA5	35
KCNA6	9
KCNC2	1
UBXN2A	9
KCNB1	12
KCNC1	9
KCND2	7
KCND3	25
KCNG1	3
KCNH1	7
RNF168	45
KCNE1	5
KCNF1	4
KCNH2	30
KCNJ6	5
KCNMA1	14
ZNF366	5
KCNMB1	3
KCNQ2	2
KCNS3	3
KDR	61
KIF2A	44
KIFC3	73
KIF5A	31
KIF5B	94
KIR2DL4	4
KIR3DS1	11
KLK2	14
KLKB1	5
KIT	90
KCNV2	3
KIF11	102
KLRD1	5
KNG1	29
KIF22	58
KPNA1	96
KPNA3	60
KPNA4	63
KPNB1	190
KPNA2	158
IPO5	89
TNPO1	56
KRT1	56
KRT2	48
KRAS	70
KRTAP5-9	37
KRT5	52
KRT8	52
FBXO15	5
KRT9	41
KRT7	15
KRT13	40
KRT14	36
KRT10	48
KRT17	31
KRT18	109
DHX36	35
KRT19	40
KRT31	97
KRT86	5
LAMA3	8
LAMB2	14
LAMB1	26
LAMP2	40
LAMC1	21
LAMP1	24
STMN1	54
RPSA	180
MTHFD1	67
LBP	9
ND2	4
MTNR1B	77
PGAM5	54
MTNR1A	90
MUC1	38
TRIM37	57
MUC7	10
MVD	29
MYB	58
MYBL2	44
ZFC3H1	26
MYC	496
MYBPC3	20
MYCN	24
DCP1B	19
MYD88	46
GADD45B	13
MYH9	246
MYH10	72
UBR1	41
MYH11	43
MYL6	57
MYLK	22
MYO1D	31
MYO1E	47
MYO1A	11
MYO1C	128
MYO6	65
MYO7A	12
MYO5A	39
MYO5B	30
MYO9B	14
MYO10	18
MYOG	21
MYOC	31
MYOD1	74
PPP1R12A	69
NAB2	24
HNRNPM	225
NAIP	9
NAP1L4	64
NAP1L1	125
NARS	48
NASP	74
NCAM1	18
NBN	86
NCK1	199
NCBP1	99
NCF2	20
NCL	222
TXLNA	69
NDN	39
NDUFA4	94
NDUFA5	33
NDUFA2	43
NDUFA7	46
CRTC2	33
LCN2	12
LCK	131
LCT	3
LDHA	127
LCP1	18
LCP2	40
LDHC	19
LDHB	120
APLF	25
LEPR	23
LGALS1	68
LGALS7	21
LGALS3	97
TMEM17	193
LGALS3BP	109
LGALS8	49
LGALS9	33
LIG1	15
MDH1	30
MDH2	46
MDFI	65
MDM4	61
MDM2	358
MECP2	76
MEF2C	31
MEF2A	52
MEIS1	8
MEF2D	34
MAP3K3	193
MAP3K4	48
MAP3K1	190
MEN1	91
MEOX1	20
MAP3K5	88
MEP1B	13
MEOX2	91
MEP1A	14
LYSMD2	3
MET	113
MFAP3	10
MGMT	77
MIA2	9
CIITA	28
MGST1	7
MIF	65
CXCL9	4
MID1	54
MITF	27
ATXN3	70
TAB3	20
SNX33	11
MLF1	63
MLH1	136
MKI67	44
MAP3K11	36
AFF1	21
MLLT3	34
KMT2A	119
MLLT1	39
HSPA12A	7
FOXO4	25
NR3C2	30
AFDN	50
ASPM	30
MME	56
MMP1	12
MMP7	24
MMP2	28
MMP3	16
MMP9	26
MMP14	16
MMP17	3
MNAT1	52
MNDA	11
MOS	41
MPG	76
MPP1	32
MPL	8
MPV17	23
MAGI3	14
MRE11	98
TIPRL	31
FBXO45	14
CENPV	19
MYO1B	41
SLC39A11	6
CITED1	10
DENND6A	5
MSH2	126
TNFRSF11B	6
OPRM1	22
OPRD1	25
PPP1CA	243
PPP1CB	167
PPOX	12
PPP1R2	37
CMYA5	14
PPP1CC	182
KHDRBS2	53
PPP2CA	192
PPP2CB	117
PPP2R1B	78
TUBB	237
PPP2R2A	65
PPP2R1A	197
PPP2R3A	19
PTPA	49
PPP2R2B	40
MSN	113
MST1	12
MST1R	27
MSX2	19
MT1F	2
VMA21	15
MTAP	34
MT2A	14
ANO5	1
COX2	39
COX3	7
NEB	28
NDUFA9	53
C2orf69	5
SENP5	8
NDUFS1	63
NDUFS2	48
NDUFS3	91
NDUFV1	60
NDUFV2	37
USP12	23
NDUFS6	31
NDUFS8	42
NEDD4	203
SEPT2	69
DRG1	38
NEDD9	48
NEFM	22
RPL10A	138
NEDD8	203
NEFL	38
NELL1	10
NEO1	6
NEK2	37
NEU1	9
NEU2	9
NFATC2	158
NFIA	35
MED19	44
NF2	171
NFATC1	117
NFE2	22
NFE2L1	22
NFATC4	17
NFIC	13
NFIL3	16
NFE2L2	69
UNC5B	10
NFKB2	121
NFKBIA	143
NFIX	16
NFKB1	199
TONSL	38
NFKBIB	71
NFKBIE	50
NFYA	42
NFYB	33
NGFR	46
NFYC	30
SNU13	138
NHLH2	2
NIT1	17
NKX3-1	24
NME4	31
NME1	51
NME2	108
NQO2	9
NMT1	50
NOS1	28
NOS2	141
NOP2	105
NONO	130
NOS3	52
NOTCH2	38
NOTCH3	32
NOTCH1	157
NPY	8
NOV	15
PNP	32
NPHS1	15
NPM1	495
NPHP1	66
HEPACAM2	24
NPPA	7
NPPB	12
RICTOR	60
ZBTB38	28
NRF1	14
NRAS	46
YBX1	169
NRGN	4
NSF	66
NTRK3	23
NTRK1	1411
NTRK2	36
DDR2	12
KCTD13	19
ROR1	6
NUCB2	21
NUMA1	84
NUCB1	26
NR4A2	24
NUP98	53
SERPINA1	29
SERPINA4	13
SERPINB5	47
SERPINB9	27
PIK3C2A	43
PIK3C2B	20
PIK3CA	80
PIK3CB	28
PIK3C3	26
PIK3CG	33
PIK3R1	251
PIM1	45
PIK3CD	18
PIN1	214
PIK3R2	112
PIN4	28
PITPNA	16
PKD1	33
PKM	146
PLA2G4A	33
PKP2	44
PLAGL1	13
PLAG1	6
PLAUR	63
PLAU	18
PLD1	37
PLD2	44
PLCG1	185
PLCG2	52
PLEC	96
PLG	44
RASGEF1C	4
PLK1	182
SERPINF2	17
RNF144B	13
HIST1H2BA	63
PLSCR1	55
PLTP	10
PLS3	43
PLXNA2	7
PMAIP1	11
PML	195
PMS2	59
EXOSC10	55
PNN	53
POLB	36
POLD1	52
PODXL	11
POLA1	34
POLD2	20
POLR2B	75
POLR2C	80
POLH	29
POLR2A	199
POLR2F	39
POLR2G	67
POLR2D	45
POLR2E	80
DOK6	4
POLR2J	38
POLR2K	22
POLR2H	46
POLR2I	25
HNRNPA3	108
POLR2L	34
POR	24
POU1F1	17
JMJD1C	16
PON2	30
POU2F2	19
POU2AF1	10
POU2F1	50
POU4F1	2
POU5F1	209
ALKBH3	45
POU4F2	1
PPARA	49
CPNE2	23
PPA1	29
PPARG	155
MED1	85
CTSA	24
PPIA	94
PPID	45
PPIB	85
PPL	35
PPM1A	42
PPP2R5A	31
PPP2R5B	8
PPM1B	65
PPM1G	95
PPP2R5E	43
PPP3CA	57
OARD1	9
PPP2R5C	38
PPP2R5D	53
PPP3CC	19
PPP3R1	17
PPP4C	56
PPP3CB	23
PPP6C	38
PPT1	29
ZBTB9	22
PPP5C	68
HIST1H2AA	30
PRCC	23
PRCP	20
RBM24	12
PREP	25
SRGN	15
PRG2	28
PRKAA1	100
PRKAA2	73
PRIM1	15
JAZF1	5
PRKACA	224
PRKACB	54
PRKAB1	152
PRKAB2	61
FOXK1	59
PRKAG1	23
PKIA	8
PRKAR1B	25
PRKAR2A	48
PRKAR1A	80
PRKCB	115
PRKCD	153
PRKAR2B	37
PRKCA	272
PRKCH	20
PRKCI	76
PRKCE	75
PRKCG	67
PRKD1	42
PRKCQ	44
PKN1	55
PKN2	55
PRKDC	236
PRKG1	28
PRKCSH	41
LRWD1	43
PRKCZ	116
MAPK3	238
LNX2	31
PRKG2	7
MAPK1	290
MAPK8	174
RFX6	13
MAPK11	35
MAPK6	109
MAPK7	56
MAPK13	19
MAP2K1	95
MAPK9	86
MAPK10	43
MAP2K5	21
MAP2K6	24
MAP2K2	35
MAP2K3	30
THAP12	15
SCUBE3	5
MAP2K7	45
EIF2AK2	81
CCDC180	20
PRNP	41
PRLR	18
PROP1	8
MAPK15	19
PROX1	17
PROS1	7
KLK7	11
MASP1	17
HTRA1	15
PRTN3	10
PSAP	41
PSEN1	85
PSEN2	55
PSMA3	209
PSMA4	85
PSMA1	154
PSMA2	111
PSMA7	102
PSMB1	110
PSMA5	108
PSMA6	123
PSMB4	84
PSMB5	87
PSMB2	74
PSMB3	82
PSMB8	55
PYY	3
PSMB6	64
KSR2	12
PSMB7	72
PSMC1	115
PSMC2	133
PSMB9	63
PSMC4	98
PSMC5	147
PSMC3	128
PSMD2	186
PSMD3	113
PSMC6	103
PSMD1	113
PSMD7	89
PSMD8	73
PSMD4	157
PSMD5	62
PSMD11	115
PSMD12	86
PSMD9	54
PSMD10	61
PSMD13	86
PSME1	64
PTCH1	33
PTBP1	116
PTGDS	17
PTGER1	3
PTEN	209
PTGER4	3
PTGER2	2
PTGER3	73
PTGIR	10
PTGS1	8
PTGS2	27
PTGIS	4
PTK2	139
TWF1	41
PTMA	87
C14orf80	7
PTK6	30
OAT	43
OAZ1	15
OGDH	22
OGG1	7
GOLGA8G	11
OGN	5
ORC2	65
OPA1	30
ORC4	45
ORC5	46
OSBP	47
OXA1L	19
OXCT1	49
OXT	4
P2RY2	7
P4HB	114
PA2G4	102
PEBP1	49
PABPC3	17
PRDX1	115
PAFAH1B2	48
PAFAH1B3	39
PAK1	126
PAM	10
KANSL1	31
PAK2	135
FAM171A2	6
PARK2	378
REG3A	4
PAWR	39
PAX5	15
PAX2	18
NEK8	34
PAX3	24
PAX6	38
CISD3	42
PAX7	10
PTRF	36
PCBD1	53
PCBP1	145
PC	38
PCDH1	8
PCBP2	84
PCDH7	18
PCK2	12
PCM1	126
PCK1	69
PCMT1	90
PCNA	242
CDK16	36
CDK17	23
PCSK5	15
CDK18	44
PDE3B	9
PDE3A	23
PDE4D	43
PDE4B	8
PDE6G	12
PDGFRA	52
PDGFRL	19
PDGFA	12
PDHA1	42
PDGFRB	89
PDK3	20
PDHB	57
PDK1	33
PDPK1	37
PDZK1	15
PECAM1	30
PEPD	33
PEX10	9
PEX14	51
PFDN1	64
PFAS	58
PFDN2	50
PFDN4	28
PFKFB3	17
PFKFB4	3
PFKFB1	8
PFKFB2	29
PFKM	52
PFKP	71
PFKL	51
RNF2	575
RNASEL	4
RNF6	4
BRD2	49
RNF4	53
RNH1	27
ABCE1	194
ROBO2	12
ROCK1	44
RORC	25
RP2	29
RPA3	311
RPE	39
RPA1	382
RPA2	360
MKX	7
RPL4	176
RPL3	152
RPL6	213
RPL7	172
RPL5	197
RPL9	141
RPL10	253
RPL7A	153
CSNK2A3	111
RPL8	154
RPL13	175
RPL15	145
RPL11	166
RPL12	139
RPL18A	134
RPL19	149
RPL17	131
RPL18	153
FOXR1	28
RPL22	137
RPL23A	168
RPL21	135
RPL24	169
RPL26	101
MRPL23	36
RPL27A	133
RPL28	69
RPL27	124
RPL30	118
RPL32	91
RPL29	73
RPL31	148
RPL36AL	17
RPL34	79
RPL35A	83
RPL41	7
RPL37A	139
RPL38	129
TTC9C	32
RPLP0	182
RPL36A	13
MRPL12	47
RPLP1	119
RCOR2	6
RPLP2	125
CDK14	25
PFN1	58
PFN2	36
PGC	6
PGAM1	37
PGK1	74
PGF	6
PGM1	38
PGK2	10
ABCB1	19
PGM5	8
PGR	71
SLC25A3	102
PHB	129
CRIPAK	6
PTN	65
PTMS	26
PTPN1	111
PTPN6	90
PTPN2	33
PTPN3	21
PTPN11	137
PTPN12	63
PTPN7	7
PTPRA	19
PTPRB	33
PTPN13	30
PTPN14	35
PTPRE	14
PTPRC	60
PTPRD	12
PTPRH	11
PTPRJ	74
PTPRF	39
PTPRG	30
PTPRK	51
PTPRM	12
PTPRS	33
PTPRZ1	19
PTPRO	32
PTPRR	11
OCLN	34
PURB	16
PEX19	54
ABCD3	44
PXN	178
PYGB	29
PYGL	33
ALDH18A1	24
QARS	105
QDPR	20
TCTEX1D4	6
PZP	6
RGL2	15
RAB3A	21
RAB1A	97
RAB2A	84
RAB4A	26
RAB5A	76
RAB3B	10
CASP12	10
RAB13	14
RAB5B	42
RAB6A	27
RABGGTB	33
NCKAP5	7
RAC1	172
RAC2	24
RABIF	17
RAB5C	90
RAD21	194
RAC3	21
CDKL4	7
RAD9A	25
RAD51	89
RAD23A	121
RAD23B	113
RAD52	43
MOK	11
RAF1	157
RAN	132
RANBP1	34
RALGDS	21
RAP1A	59
RANBP2	109
RANGAP1	97
RAP1GDS1	41
RAP1B	51
RAP1GAP	23
RARA	118
RARB	20
RARG	26
RARS	53
RASGRF1	22
RASA1	98
ARID4A	46
KDM5A	25
RB1	231
RBBP6	56
RBBP7	134
RBBP4	173
RBBP5	67
RBL2	52
RBM3	29
RBBP8	52
RBL1	73
RBM4	80
RBP1	14
RCN2	44
RCN1	70
RDX	60
RCVRN	10
REL	119
RECQL	44
RELA	273
RELB	82
KCTD1	14
TMX2-CTNND1	62
UPF1	105
RET	64
DPF2	47
REST	36
RFC3	36
RFC4	67
RFC1	76
TRIM27	172
RFC5	53
ZSCAN1	26
SGTA	81
SGK1	77
SH3BP2	30
ITSN1	76
SH3BGRL	12
SH3GL3	40
KLK9	10
SH3GL1	56
SH3GL2	50
SHBG	47
SHB	25
SHC1	235
SHMT2	60
SHMT1	49
SI	1
SIAH1	120
WDR62	29
SIAH2	58
RAB4B-EGLN2	19
SLC25A41	38
CHURC1-FNTB	25
COMMD3-BMI1	277
RFX4	3
RFX5	29
RGS3	22
ODF3L2	7
RGS4	9
RGS2	45
RGS13	4
RGS7	17
RGS10	10
C8orf44-SGK3	9
RGS16	11
RHO	13
RHEB	29
RING1	49
RPN1	128
RPN2	64
RPS3A	190
RPS4X	188
RPS2	217
RPS3	215
RPS6	184
RPS6KA1	76
RPS5	153
RPS6KB1	66
RPS6KB2	172
RPS6KA2	24
RPS6KA3	63
RPS8	211
RPS9	152
RPS7	171
RPS12	116
RPS13	155
RPS10	157
RPS11	157
RPS15A	161
RPS16	172
RPS14	176
RPS15	108
RPS18	146
RPS19	156
RPS17	100
RPS21	112
RPS20	151
RPS25	137
RPS26	128
RPS23	135
RPS24	139
RPS28	108
RPS27	126
RPS27A	267
RRBP1	30
RREB1	8
RRAD	10
RRAS	24
RRM1	38
RRM2	32
CLIP1	30
RXRA	125
RSU1	20
RTN1	4
RYK	44
RXRB	46
RXRG	28
RYR1	16
RYR2	26
S100A1	24
SORT1	76
S100A4	52
LOC285074	18
S100A2	16
S100A8	51
S100A9	84
S100A6	23
S100A7	29
ERICH2	3
S100A10	36
S100B	26
SAFB	75
SARS	44
SATB1	45
SBF1	12
SAT1	53
DHRS4L2	22
ATXN1	158
SERPINB3	27
ATXN2	50
CLEC11A	18
SERPINB4	17
SCD	17
HIST2H2AB	26
DDX51	10
SCN3A	4
SCNN1D	6
SCNN1G	19
SCNN1A	23
SCNN1B	24
SCTR	5
CCL3	7
CCL5	24
CCL3L1	2
CCL11	5
CCL21	8
CCL22	4
CXCL11	3
SDC1	22
SDCBP	127
CXCL12	11
SDC2	34
SDC4	22
SDHB	61
SDF2	6
SEC13	56
SEL1L	29
SELE	17
SRP14	65
SELL	13
SRP9	40
SRPK1	157
SRY	8
TRIM21	86
SRPK2	253
SRPRA	23
SSB	89
SSBP1	78
SSFA2	32
SSR1	65
SST	6
SSTR1	4
SSR4	68
SSRP1	121
SSTR4	1
SSTR5	6
SSTR2	7
SSTR3	14
SSX2	18
SS18	47
ST14	20
ST13	51
STAT1	163
STAT2	29
STAR	6
STAT5A	80
STAT5B	65
STAT3	225
STAU1	276
STAT6	58
STIM1	20
HSPA13	8
STK4	54
AURKA	249
NEK4	11
STK3	64
STK11	106
HIST2H3A	95
STRN	47
AURKC	26
STX4	31
STX1A	39
STX3	38
STXBP3	21
STXBP1	41
SULT1A1	35
SELPLG	12
SEMG2	8
SEMA3F	7
SEMG1	13
MAP2K4	46
SET	134
SELENOP	4
SFPQ	158
SRSF1	148
SFRP2	15
SFRP4	33
SRSF5	100
SRSF2	113
SRSF3	106
TRA2B	72
SRSF6	55
SRSF7	112
STIL	53
MSANTD3-TMEFF1	11
APITD1-CORT	9
SIM2	22
RBM14-RBM4	100
SIPA1	15
SKIV2L	19
SKP1	137
SKI	115
SKIL	73
SLC1A1	5
SKP2	105
SLA	19
SLC4A3	3
SLC1A5	34
SLC2A4	33
SLC4A1	17
SLC4A2	9
SLC3A2	48
SMTN	7
SLC5A1	4
SLC6A3	18
SLC6A9	6
SLC9A1	20
SLC9A2	8
SLC12A2	20
SLC25A1	35
SMARCA1	43
SMARCA2	109
SNAI2	19
SMARCB1	107
SMARCC1	122
HLTF	50
SMARCA4	213
SMARCD2	56
SMARCD3	42
SMARCC2	130
SMARCD1	103
SMN2	186
SMARCE1	113
SMN1	186
SMS	36
SUMO3	70
SMPD2	5
SNAI1	68
SNAP25	26
SUMO2	173
SNCG	26
FSCN1	52
SNCA	165
SNRPA1	119
SNRNP70	121
SNRPD1	108
SNRPD2	105
SNRPB2	59
SNRPC	66
SNRPF	57
SNRPD3	104
SNX1	36
SNRPN	35
SNTA1	33
SNTB2	17
SNX2	52
SOD1	131
SOD2	51
SOS1	62
SON	62
SOX2	240
SOS2	23
SOX1	2
SOX9	20
SOX4	18
SOX12	2
SOX10	22
SP3	32
SP1	215
SP2	11
SPAG1	5
SPARC	18
SPI1	42
THRA	77
THRB	67
KLF10	15
TIA1	42
THRSP	25
SPOCK1	4
SPN	13
UBE2E4P	77
SPRR1A	3
SPP1	62
SPR	45
SPRR2A	11
SPTBN1	123
SPTA1	27
SPTAN1	153
SRC	446
SPTBN2	29
AKR1D1	3
SRI	28
PHOSPHO2-KLHL23	11
SRF	61
SREBF1	55
SREBF2	58
SUPT5H	105
SUPT6H	58
SURF4	39
SURF2	37
KLHL38	27
SVIL	83
SURF6	12
SUV39H1	112
ZDHHC21	2
PMF1-BGLAP	21
VAMP2	49
SYN1	41
SYK	116
SYT1	33
TAC1	9
ADAM17	22
TAF1	81
TAF2	21
TADA2A	105
TAGLN	44
TNFAIP8L2-SCNM1	39
TAF4	50
TAF9	95
TAF10	58
TAF6	47
TAF7	37
TAF13	17
MAP3K7	121
TAF11	30
TAF12	48
TALDO1	62
TAL1	45
TAP1	30
TAP2	13
TARS	69
TARBP1	13
CNTN2	7
TAZ	28
TBP	125
TBL1X	61
TCEA1	47
TBXA2R	32
ELOC	84
TCEA2	47
TCF4	118
TBX3	15
ELOB	60
TCF3	106
HNF1A	47
FREM2	6
GCFC2	15
TCF7L2	32
ZEB1	25
TCF20	35
TCOF1	60
TCP1	133
ATXN1L	41
NCCRP1	5
DYNLT1	66
TDG	41
HNRNPCL1	22
TDGF1	18
TEAD1	19
TEAD4	25
PRDX2	87
TEC	43
TEP1	7
TEK	26
TERT	68
TERF1	222
TERF2	185
TFAP2A	52
TF	28
TFAM	21
TFCP2	61
NR2F1	28
TFAP2C	54
TFAP4	68
TFE3	48
NR2F2	27
TFDP1	29
UBA7	8
UBE2A	63
TRIM59	5
UBC	658
UBA1	113
AIMP2	73
MAFK	25
TFF1	13
NLRP10	2
ARHGEF5	16
TFRC	62
TFPI	12
TGFB1	97
TGFB1I1	37
TG	10
TGFA	15
TGFB2	18
TGFB3	11
TGFBR2	107
TGFBR3	15
TGFBR1	162
TGM2	91
TGM3	13
TGIF1	25
THBS1	33
TH	12
TIAL1	56
THOP1	26
KCNK18	2
TIAM1	39
TIE1	14
NKX2-1	18
TJP1	79
TKT	120
TK1	115
TLE3	38
TLE1	84
TLN1	100
TLR2	29
TLR3	19
ANKRD13D	10
TLR4	33
KRT79	16
TMF1	14
TMSB4X	33
TMOD1	39
TMPO	9
CLEC3B	17
TNF	113
TNFRSF1A	175
TNFAIP3	67
TNFRSF1B	108
TNNT2	8
TNNI3	15
TNNT1	43
TNS1	16
TNP1	5
TNP2	12
TOP1	143
TNXB	4
TOP2B	60
TP53BP1	134
TP53BP2	102
TP53	801
TP73	114
TPI1	74
CLEC4G	13
TPM1	81
TPD52L2	54
TPM4	68
TPM2	73
TPM3	108
TPR	79
TPP2	17
NR2C1	26
TPT1	43
HSP90B1	137
TRAF1	139
NR2C2	45
TRAF6	431
TRAF2	220
TRAF3	83
CCT3	159
TRIO	21
TRIP6	120
TRO	14
TRPC3	11
TRPC6	6
TRPS1	16
TSC2	55
TSG101	132
TSN	37
TSC1	55
TSPY1	10
TSPYL1	7
TSNAX	61
TTC3	16
TTC4	29
TTC1	82
DNAJC7	72
TTK	50
TTN	84
TUB	9
ZNF131	19
ZNF135	6
TRIM25	72
PCGF2	36
ZBTB16	96
ZNF148	23
ZBTB17	32
ACTBL2	39
MTX3	1
ZNF189	19
ZMYM2	43
ZNF217	10
ZNF227	7
ZP2	2
ZYX	93
MAP3K12	13
PRDM2	23
LRP8	23
CSDE1	38
EVI5	10
DAP3	49
BTG2	16
MOGS	28
TUBA1A	180
FZD5	9
SCG2	7
CXCR4	45
IFRD2	11
MAPKAPK3	40
BRPF1	39
USP7	230
RAB7A	132
TUBB2B	59
DEK	76
DDX39B	71
BAG6	194
ABHD16A	7
LST1	1
TFEB	14
BUB1B-PAK6	17
TUBB2A	86
TTR	47
TUBA4A	136
TUBG1	216
TUFM	132
TWIST1	31
TULP3	32
TXK	14
TXN	104
TYMS	42
TXNRD1	26
TYK2	68
TYRO3	22
U2AF1	93
UBB	150
UBA52	85
UBE2D1	167
UBE2D2	154
UBE2B	64
UBE2E2	56
UBE2G1	22
UBE2D3	147
UBE2E1	78
UBE2I	385
UBE2L3	111
FSBP	10
UBE2G2	36
UBE2H	50
UBE2V1	66
UBE2V2	48
UBE2N	108
SUMO1	162
UBE3A	121
UCHL1	56
UCHL3	70
UBTF	68
UFD1L	71
UGP2	36
UGDH	22
UCK2	8
USP4	71
UMPS	23
NR1H2	55
UQCRC2	117
UQCRFS1	51
UQCRB	36
UQCRC1	40
USF1	50
UROD	13
USP1	37
USF2	25
KDM6A	37
UTRN	42
VASP	70
VAV1	81
UVRAG	13
VARS	70
VCAM1	421
VCL	158
VAV2	59
VDAC2	93
VCP	464
VDAC1	117
VDR	89
VEGFA	31
VDAC3	77
VHL	366
VEGFB	9
VIM	215
VIP	8
VIL1	10
EZR	127
VIPR1	11
TRPV1	9
VRK1	42
VRK2	28
WARS	47
VTN	74
WIPF1	34
WAS	84
EIF4H	45
CORO2A	26
WEE1	35
WNT2	2
NSD2	70
WRN	43
XBP1	25
XK	5
XPC	64
XPNPEP1	48
XPA	43
XRCC1	69
XPO1	745
XRCC5	206
XRCC3	101
XRCC4	27
YES1	99
YWHAE	322
YWHAG	316
YY1	107
YWHAB	270
ZAP70	59
SF1	146
YWHAH	149
YWHAZ	497
ZFP36	37
HIST1H4B	216
HIST1H4E	216
HIST1H4C	216
HIST1H4H	216
HIST2H4A	216
HIST1H4L	216
MAD1L1	46
PIP5K1A	25
SPARCL1	6
SLC25A11	39
TAGLN2	105
SPOP	38
EEA1	39
BCAR3	68
UXT	42
C6orf120	5
LTBP4	12
NR0B2	52
ZNF282	3
STK24	58
SDPR	6
RECK	14
NCK2	106
NSMAF	27
DYRK3	4
DYRK2	43
CUL4B	248
CUL4A	215
DHX16	31
CUL1	524
CUL3	845
CUL2	341
FOXN1	19
TTF2	38
SUPT3H	30
KLF11	13
TEAD2	50
SORBS2	52
TMEM189-UBE2V1	79
IRS4	102
SMARCA5	138
TMEM189	26
OGT	62
CILP	2
RAE1	92
OFD1	160
GEMIN2	42
PPM1D	24
RGS5	7
RANBP3	32
PPFIA1	41
PARG	11
CNTNAP1	13
PIK3R3	88
NIPSNAP1	52
UBE2M	58
SPAG9	27
UBA3	27
DOK2	29
RPL14	188
CNBP	73
ZNF16	20
ZNF182	1
ZNF24	43
ZSCAN20	15
UBXN8	15
KAT6A	52
BRD3	28
NUP214	54
CCDC6	34
STAM	50
SHOC2	13
ADAM12	10
NCOA4	21
RASSF7	24
FOSL1	20
PTP4A2	10
CUL5	298
USP5	60
FGF23	3
MLF2	33
USP50	24
AAAS	20
FXR1	52
GSTK1	89
KMT2D	30
HMGA2	38
NDUFS7	30
YEATS4	67
CDK2AP1	40
NCR3LG1	5
DPF3	20
ANP32A	75
KIF7	26
GAN	135
TAF15	82
ZNF829	7
SLC7A5	11
AKAP1	24
COIL	66
SF3A2	120
LOC107984056	59
SYMPK	41
MIA	3
CLPP	9
NRIP1	56
NCOA3	119
CHAF1B	51
LZTR1	36
CLTCL1	37
USP11	106
USP9X	121
SMC1A	111
RBM10	69
KDM5C	30
NAA10	48
UBL4A	251
LAGE3	29
ARID1A	51
HIST3H3	199
USP9Y	6
HIST1H4I	216
DYSF	33
TRRAP	82
PICALM	71
AXIN1	81
AXIN2	31
CDC7	28
CENPS	9
CDC45	39
BAP1	46
FZD1	6
NAPG	10
GFI1B	50
MPDZ	22
TNFRSF11A	14
TNFRSF10D	45
FBP2	22
TNFRSF10A	24
TNFRSF10C	7
TNFRSF10B	40
SUCLG2	29
TRIM24	68
SUCLA2	24
DPM1	22
CDKL1	10
ZFP91-CNTF	19
CCNK	31
FGF18	5
BANF1	71
FGF17	4
KRTAP10-9	51
IQGAP1	221
KRTAP10-7	74
NRP2	9
KRTAP10-11	51
NRP1	31
KRTAP10-3	80
GMPS	38
CFLAR	55
HDAC3	204
TSC22D1	136
KSR1	27
ASAP2	24
KAT2B	196
CDK5R1	38
NR1I2	40
LDB1	23
IER3	15
SYNJ1	28
ARHGEF7	38
SQSTM1	193
SGPL1	25
ZPR1	49
FUBP1	81
CDC16	44
TAX1BP1	53
MCM3AP	26
DDX18	79
EIF2B2	40
EIF2B5	21
EIF2B4	26
EIF2B3	36
MTMR3	13
EIF2S2	60
CCNA1	75
CPNE1	29
PRPF4B	38
AP1M1	38
AP1S2	15
AP1G2	15
CACNA1H	7
BCL10	72
HERC3	24
TIMELESS	15
HERC2	140
FOXH1	35
SNURF	42
MBD2	40
FUBP3	53
SKAP2	17
WASF1	38
KYNU	33
AP3D1	33
SUMO4	71
HIST1H3F	350
BTRC	247
H1FX	40
WASL	66
RPS6KA4	17
LIMD1	29
SELENBP1	26
KALRN	16
NOL3	23
TAF1C	16
TAF1B	53
MPZL1	13
MAP3K14	135
TAF1A	42
SOCS3	68
NAT8	2
RNF8	60
HIP1R	36
AIP	34
SH2D2A	32
PSTPIP2	8
PSTPIP1	55
NFS1	17
PRC1	34
PIAS2	64
RNF207	5
ASH2L	74
DIRAS3	18
NOTCH2NL	81
SART1	100
DNAJA3	74
PKMYT1	13
USP14	61
UNC119	64
USP10	46
USP8	58
USP2	64
FCGR2C	9
MTA1	88
NMI	38
HIST1H2AB	73
HIST2H2AC	106
HIST1H2BG	154
HIST2H2AA3	44
HIST1H2BF	154
HIST1H2BI	154
HIST1H2BC	154
HIST1H2BE	154
HIST1H3A	350
HIST1H3D	350
HIST2H2BE	132
HIST1H3I	350
HIST1H3G	350
HIST1H3C	350
HIST1H3E	350
HIST1H3B	350
HIST1H4A	216
HIST1H3J	350
HIST1H3H	350
HIST1H4K	216
HIST1H4J	216
HIST1H4D	216
HIST1H4F	216
IKBKG	306
KCNAB2	29
IKBKAP	56
DGKD	8
DGKZ	20
YBX3	81
CYP4F2	5
CBX4	102
COPS3	62
API5	40
CAMK1	24
LMO4	41
PIR	43
MAPKAPK5	28
PIAS1	99
BHLHE40	57
CDC14A	8
THOC5	38
DEGS1	18
YARS	41
CASK	45
KHSRP	77
TMEFF1	11
AKR7A2	17
TNFSF11	28
RGS20	28
SLC25A12	18
NOP14	14
RUVBL1	180
USO1	52
CDK13	41
TP63	102
PSMG1	28
SKAP1	53
RTCA	29
NCOA1	98
LAMTOR3	48
CHRD	18
DDX3Y	14
NUMB	45
SOCS1	56
IRS2	54
DYNLL1	150
EIF3C	61
EIF3D	64
EIF3A	97
EIF3B	59
EIF3H	62
EIF3I	82
EIF3F	68
[truncated: 3,465 more rows]

## Sheet: Hub network
Topological characteristics of Hub network
Name	BC	CC	EC	LAC	NC	Degree
TMEM216	0.0006631	0.397062	0.00189476	2.94118	3.125	107
NME1-NME2	0.00034086	0.420194	0.0116164	12.4062	13.4439	108
LUZP4	0.00013943	0.389027	0.0143927	10.2759	10.6657	87
SKP2	0.00026194	0.436137	0.0143188	15.7206	16.9743	105
IARS	0.00020609	0.451949	0.019611	14.2464	15.3586	90
NIN	0.00020041	0.407159	0.00492111	9.55814	9.85236	75
SKIL	0.00024676	0.411021	0.00641937	9.59459	9.86111	73
MRPL58	0.00059228	0.410434	0.0116335	8.44681	8.82271	136
ICAM1	0.00027557	0.421004	0.0361054	30.6552	32.8243	139
SMARCC2	0.00042149	0.447578	0.0230645	20.9271	24.3381	130
SMARCA4	0.00119443	0.461266	0.0345763	33.9781	46.3763	213
SMN1	0.00091158	0.448165	0.0293191	21.9115	25.7411	186
SMARCE1	0.00053803	0.437605	0.0150905	14.6757	16.6774	113
H2AFX	0.00128504	0.467266	0.0422897	31.4909	45.6509	227
SMN2	0.00091158	0.448165	0.0293191	21.9115	25.7411	186
HIST1H1C	7.644e-05	0.430498	0.0235801	19.4615	20.0525	77
SMARCD1	0.00045806	0.437255	0.014452	16.2295	16.8945	103
SMARCA2	0.00029878	0.42837	0.0179458	22.5195	24.2131	109
SMARCC1	0.00033137	0.451464	0.0223263	24.0449	26.8218	122
DNMT3L	0.00024958	0.402032	0.0102597	9.55556	9.77273	78
SMARCB1	0.00040915	0.445969	0.0137359	16.1364	17.1052	107
SNRPD1	0.00017987	0.44383	0.0297881	30.4157	31.8966	108
SNRNP70	0.00031991	0.456293	0.0331206	29.3431	31.8195	121
HADHA	0.0001189	0.430565	0.0137043	7.72222	8.00505	67
SNRPA1	0.00026061	0.43323	0.0270516	27.9894	30.4121	119
SNCA	0.0013401	0.466467	0.0178995	16.1053	19.4328	165
SNRPC	0.00011122	0.406674	0.0154732	17.25	17.8337	66
WRAP73	0.00016144	0.404924	0.00639285	6.95238	7.20852	75
SNRPD2	0.00015891	0.437781	0.0296059	30.3908	31.9356	105
SNAI1	0.00029572	0.419129	0.0122084	14.5957	15.1261	68
SH3KBP1	0.00102522	0.446589	0.0121063	13.7407	17.6947	147
HIST1H2BD	0.00051931	0.434748	0.0137657	5.75	6.31036	154
H3F3A	0.0001634	0.420809	0.0204911	21.1558	22.306	110
SUMO3	0.00018353	0.41133	0.00781103	6.64103	6.86437	70
HIST1H2AE	3.891e-05	0.415778	0.0226119	31.5397	32.1543	73
HIST1H1A	0.00049464	0.419709	0.0206572	17.9012	20.0036	120
H3F3B	0.0001634	0.420809	0.0204911	21.1558	22.306	110
SUMO2	0.00106722	0.448165	0.022118	16.2917	19.0233	173
HSD17B10	0.00051052	0.4443	0.0180109	17.1311	17.8808	108
SOX2	0.00227224	0.447504	0.017841	12.8829	18.1051	240
HDAC2	0.00262008	0.466667	0.0388925	36.3824	59.5468	289
RC3H1	0.00024296	0.412886	0.0283062	19.5243	21.0402	143
HCFC1	0.00041195	0.439225	0.0122384	11.913	12.3613	88
HCK	0.00086081	0.434298	0.00784092	14.6078	16.0115	92
GEMIN4	0.00017637	0.423321	0.00977817	8.7381	9.09628	67
SNRPD3	0.00016968	0.427263	0.0285622	25.6353	26.867	104
HDGF	0.00035981	0.442643	0.0345509	24.031	29.5578	176
HDAC1	0.00749887	0.483914	0.0440958	39.2682	84.7839	442
SOD1	0.00090577	0.417272	0.00870705	10.8966	11.708	131
HTT	0.00139784	0.463419	0.0208965	16.068	20.1961	182
HINT1	0.00019075	0.396025	0.00551883	9.38235	9.66667	68
UBE2K	0.00028193	0.419355	0.00864069	10.6136	10.9113	77
THRB	0.00021187	0.410002	0.00679831	11.2857	11.6176	67
HLA-B	0.00312232	0.452324	0.0233079	12.3507	20.4425	281
UBE2E4P	0.00021817	0.413887	0.00870964	10.3143	10.6176	77
HLA-C	0.0004673	0.404744	0.00720619	8.08824	8.42265	70
DCUN1D1	0.00060716	0.451091	0.0335772	29.0442	32.8813	169
HIF1A	0.00115985	0.46111	0.0208723	20.0515	23.5525	151
SP1	0.00169946	0.46996	0.0241706	24.4198	35.7336	215
THRA	0.00018842	0.413042	0.00870256	12.0455	12.405	77
SUPT5H	0.00042717	0.437255	0.0144417	14	14.8854	105
NR4A1	0.00058688	0.43461	0.0122743	13.1385	14.0488	99
HMGA1	0.00016791	0.440998	0.0157987	14.0333	14.3731	77
ANLN	0.00023299	0.404684	0.00826564	15.3729	16.2849	109
SPTBN1	0.0005039	0.459441	0.0256756	18.9462	21.4826	123
TERF2IP	0.00037276	0.416095	0.0124885	10.8929	11.3452	101
XRN1	0.00023942	0.418615	0.0105987	9.09091	9.40371	72
SRC	0.0159705	0.5023	0.026396	26.1018	54.6279	446
SPTAN1	0.0010006	0.459944	0.029684	21.6697	25.4586	153
HMGB1	0.00036183	0.438766	0.0128328	9.96774	10.6057	89
HNRNPH2	0.00016169	0.433161	0.0240947	27.6338	28.5029	91
RTCB	5.864e-05	0.433196	0.020204	18.6182	19.0664	66
SYK	0.00081295	0.447945	0.0119858	18.0725	20.4948	116
HNRNPK	0.00117813	0.482759	0.0555354	42.3385	65.3373	233
LIMA1	0.00068955	0.460798	0.0255484	25.8544	32.3291	160
HNRNPF	0.000412	0.458092	0.035626	31.0909	35.0877	139
TAF1	0.00011797	0.404744	0.0152005	17.9667	18.5331	81
HNRNPH3	9.131e-05	0.434402	0.023956	27.0141	27.8299	82
SVIL	0.00025909	0.42733	0.00991905	12.7407	13.1399	83
HNRNPC	0.00036508	0.463694	0.0365237	29.0847	33.6136	140
UBXN1	0.00042715	0.433093	0.0130644	13.1803	14.0811	109
HNRNPAB	0.00013151	0.43866	0.0241376	23.3906	23.8852	79
GOLT1B	0.00053427	0.390642	0.00361458	6.4	6.73627	98
HNF4A	0.00027969	0.420388	0.00839771	14.0732	14.4433	76
HNRNPD	0.00255621	0.473096	0.0396952	32.95	43.4799	219
HNRNPH1	0.00051098	0.463852	0.0412	34.2609	43.5434	163
SUV39H1	0.00053555	0.419387	0.0143561	21.4444	22.3589	112
HNRNPA2B1	0.00034278	0.466627	0.0422328	34.2357	43.2675	162
HNRNPA1	0.0036015	0.491096	0.0695047	53.4837	102.917	381
MAP3K7	0.00079396	0.442822	0.0121108	15.8657	17.4563	121
SIRT7	0.0055162	0.485247	0.0689225	34.2517	91.1166	542
SIRT6	0.00020507	0.425897	0.0164838	8.50633	9.16091	108
GTSE1	0.00020693	0.410033	0.00647722	9.06383	9.32571	88
TADA2A	0.00035689	0.42613	0.0147518	12.8806	13.9175	105
TAF9	0.00039112	0.417017	0.013782	11.0339	11.5929	95
TCF4	0.00098393	0.438519	0.00912876	9.75472	10.1969	118
ELOC	0.00036689	0.411423	0.00954206	6.44186	6.60633	84
TCF3	0.00048407	0.42055	0.0116815	8.44444	8.69679	106
NOP58	0.00013982	0.422961	0.0231328	27.8028	29.2361	94
TARS	0.00022106	0.432715	0.0150772	10.5	10.7517	69
PIAS4	0.00032992	0.425101	0.0100407	10.678	11.4126	94
TBP	0.00056222	0.430531	0.0121128	16.8	17.931	125
DYNLT1	0.00022536	0.410372	0.00434794	4.96296	5.15385	66
PRDX2	0.00037094	0.43385	0.012685	13.25	13.7482	87
SF3B6	4.048e-05	0.411516	0.0158983	20.1017	20.7512	68
LUC7L2	0.00053366	0.444481	0.0212159	20.9259	22.4718	125
TCP1	0.00034122	0.459094	0.0287437	25.3299	28.0285	133
TFAP4	0.00018777	0.400675	0.00662642	7.08824	7.30303	68
WWOX	0.00085285	0.445532	0.0255449	15.5294	19.9868	179
TERF1	0.00183436	0.456102	0.022215	14.6949	21.0528	222
TERT	0.00015758	0.425167	0.0116014	10.9273	11.3019	68
TERF2	0.00115335	0.438871	0.0190638	13.7835	16.7721	185
TGFB1	0.00311186	0.417304	0.00354152	4.72727	4.95238	97
UBA1	0.00062757	0.444011	0.0166418	14.6418	15.8267	113
UBC	0.0157064	0.518223	0.0722582	42.3148	149.027	658
AIMP2	0.00028806	0.435198	0.0102552	10.8	11.0757	73
CEP55	0.00022532	0.422339	0.0071735	10.3415	10.6576	66
TJP1	0.000501	0.43128	0.00972967	9.6087	9.9925	79
TGFBR1	0.00243545	0.441462	0.0104019	12.9437	14.922	162
TGFBR2	0.00247505	0.426363	0.00582586	10.0952	10.6089	107
HAUS2	9.926e-05	0.405045	0.0093085	7.27907	7.50296	66
TGM2	0.00046992	0.446042	0.0126324	11.9107	12.4083	91
TNF	0.00366533	0.409572	0.00535527	11.2571	11.6	113
TLE1	0.00026888	0.407128	0.0104957	10.5714	10.8625	84
TK1	0.00064754	0.431996	0.0098092	8.89362	9.26255	115
TKT	0.00044655	0.43972	0.0161622	19.3243	21.9294	120
TLN1	0.00048134	0.446845	0.0179725	16.2188	17.1123	100
TOP1	0.00038018	0.45614	0.0357579	31.7652	36.571	143
TP73	0.00046218	0.444264	0.014803	16.7424	17.4755	114
TP53	0.0236471	0.524244	0.0937949	49.8886	200.349	801
TP53BP2	0.00046623	0.437325	0.0104018	12	14.3621	102
TP53BP1	0.00037049	0.441712	0.0255172	21.7238	25.2365	134
TNFRSF1B	0.00028387	0.423321	0.0153806	12.9155	14.0494	108
TNFAIP3	0.00015761	0.412698	0.00820993	14	14.4609	67
TNFRSF1A	0.00106679	0.458901	0.0234685	19.6417	28.986	175
NSD3	0.00015588	0.387207	0.013465	17.3725	17.8699	68
HSP90B1	0.00078437	0.460604	0.0250892	20.7865	23.9906	137
TRAF2	0.00290045	0.468107	0.0203276	21.7477	30.4395	220
OTUB1	0.00129254	0.460876	0.021142	14.434	19.6045	180
TRAF6	0.00608301	0.494476	0.0426495	24.5737	69.7316	431
TRAF1	0.00102178	0.440358	0.0129009	14.7746	16.5373	139
TPM1	0.00027798	0.430158	0.0100608	13.7255	14.1701	81
TPI1	0.00054385	0.440642	0.0141338	14.32	14.8089	74
TPR	7.295e-05	0.43227	0.0190356	15.5672	16.2261	79
TPM3	0.00060285	0.450421	0.0165045	15.1029	16.3986	108
TPM2	0.00016816	0.407128	0.00787481	12.4222	12.7845	73
TPM4	0.00013698	0.433919	0.0117802	12.7308	13.1349	68
TSG101	0.00087794	0.452624	0.0129933	11.8451	13.8389	132
TRIP6	0.00078385	0.427297	0.00762149	6.45902	7.4478	120
CCT3	0.00048709	0.462673	0.0306193	25.6466	31.9639	159
PINX1	0.00022856	0.408408	0.0189657	16.7	17.2137	104
TRAF3	0.00024278	0.414831	0.00659092	10.1395	10.4408	83
RIF1	0.00045195	0.427197	0.0106666	7.9	8.14913	103
ZBTB16	0.0004848	0.430565	0.0112492	14.4483	15.1694	96
BRIX1	0.00014562	0.415905	0.018421	23.0577	23.5853	71
FBXW7	0.00110052	0.440074	0.012621	10.1286	11.3772	154
TRIM25	0.00020581	0.419968	0.0101709	9.18182	9.42323	72
DNAJC7	0.00011549	0.435372	0.0143946	16.037	16.5171	72
TTC1	0.00024475	0.40951	0.0099544	6.6383	6.84664	82
TTN	0.00045416	0.437921	0.0139684	11.26	11.7605	84
UNC45A	0.00017035	0.427297	0.00821038	7.10417	7.58671	67
TUBA1A	0.00155315	0.475113	0.027294	20.3025	25.4468	180
ERBIN	0.00037153	0.423716	0.00580269	8.69444	9.0303	67
LGR4	0.00043412	0.415335	0.0155707	9.41538	9.62803	136
ZYX	0.00032122	0.422633	0.0138376	8.93443	9.71108	93
BAG6	0.00242295	0.458901	0.0163703	12.8298	16.5068	194
AMBRA1	7.695e-05	0.419742	0.0128628	18.3167	18.9219	72
DDX39B	8.876e-05	0.419613	0.0150273	13.2745	13.6484	71
LYAR	0.00025823	0.412418	0.0198002	19.0435	19.822	93
TUBB2A	0.00022963	0.441569	0.0150952	11.678	12.0916	86
DEK	4.559e-05	0.413355	0.0213919	24.8696	25.4795	76
RAB7A	0.00085122	0.438132	0.0137529	11.625	13.6543	132
USP7	0.00214224	0.467146	0.0280814	19.5736	26.8324	230
U2AF1	9.727e-05	0.424671	0.0243443	27.35	28.6605	93
TYK2	0.00018054	0.410773	0.00909808	9.89362	10.249	68
UBE2D2	0.00083381	0.438343	0.0134843	16.4583	19.0625	154
TSR1	0.00015607	0.412324	0.0203088	22.6719	23.1861	88
UBE2D1	0.00105993	0.449087	0.016806	14.7356	17.9958	167
UBA52	0.00020038	0.422699	0.0184918	18.8806	19.4399	85
IPO9	0.00016283	0.437185	0.0098779	7.69388	8.05406	67
UBB	0.00096646	0.468468	0.0228579	15.6981	19.4208	150
PRPF40A	0.00074335	0.44383	0.0263882	25.7961	30.1857	145
TUFM	0.00038241	0.449235	0.0349867	30.0673	32.4946	132
TUBG1	0.00150122	0.476565	0.0434616	32.5298	41.5305	216
TUBA4A	0.00077095	0.460371	0.0269714	20.18	22.7031	136
RNF126	0.00011709	0.419935	0.00883117	9.74468	10.0597	72
TXN	0.00047341	0.453865	0.0180451	13.1818	15.078	104
UBE2V1	9.083e-05	0.40631	0.00792461	13.4348	13.9361	66
UBE3A	0.00067113	0.45744	0.0152108	13.8889	15.2276	121
SUMO1	0.00096264	0.446845	0.0170413	16.2045	19.192	162
UBE2N	0.0005255	0.436137	0.0126129	12.6721	13.7217	108
UBE2D3	0.0007431	0.438871	0.0145865	12.3067	13.833	147
UBE2L3	0.00057648	0.440571	0.0136361	13.0556	14.7061	111
UBE2I	0.00526423	0.487892	0.041043	26.5308	56.67	385
UBE2E1	0.00025024	0.412667	0.00641351	6.8125	7.03763	78
UQCRC2	0.00033936	0.43565	0.0147223	15.1867	18.6134	117
CAND1	0.0034719	0.482759	0.0900557	57.5898	157.681	498
LRIF1	0.00051587	0.417974	0.0131279	11.3492	11.8776	117
UFD1L	0.00021853	0.416285	0.00835101	6.74419	6.93242	71
UBTF	0.00021423	0.429077	0.0125171	11.6383	11.9902	68
UCHL3	0.00016955	0.398802	0.00617881	9.72093	10.1136	70
USP4	0.0001718	0.424078	0.0088638	9.02128	9.31347	71
VCP	0.00708719	0.501608	0.0606634	39.0345	88.4518	464
VDAC2	0.00027992	0.431655	0.0127688	14	14.9348	93
VCL	0.0008406	0.455304	0.0234067	19.8617	22.9929	158
VDAC3	0.00016294	0.412948	0.00866675	12.2791	12.7811	77
VDR	0.00029684	0.422111	0.0083005	15.3265	15.8586	89
VDAC1	0.00045386	0.439154	0.0132461	13.2877	16.0377	117
VASP	0.00023404	0.423814	0.00925113	8.84211	9.19671	70
CENPJ	0.00027411	0.400176	0.00488388	7.27778	7.51152	87
VCAM1	0.00271394	0.481736	0.0772603	38.776	99.8226	421
VARS	0.00023138	0.437921	0.013473	9.82609	10.1436	70
VAV1	0.0002349	0.421817	0.00835451	13.6667	14.6536	81
VTN	0.00043597	0.416508	0.0120773	12.913	13.3063	74
WAS	0.00035929	0.408438	0.00402888	9.15625	9.45161	84
MEPCE	0.00036178	0.440181	0.0274269	19.3333	22.5762	148
VIM	0.0018213	0.480592	0.0315912	19.7353	27.9104	215
RNF20	0.00020349	0.422339	0.0121851	9.19608	9.54357	75
VHL	0.00422108	0.484687	0.0535279	28.6535	56.6101	366
PARD3	0.00020509	0.418904	0.00823628	9.74468	10.301	69
EZR	0.00123848	0.453037	0.0154195	14.4795	16.1851	127
XRCC5	0.00111176	0.469677	0.0390359	27.6054	37.9908	206
ZNF512B	0.00023127	0.404265	0.00954525	9.07692	9.33059	73
XPO1	0.0214959	0.51842	0.0635038	33.6456	105.519	745
XRCC1	0.00031282	0.430939	0.00988876	7.27027	7.47222	69
GATAD2B	0.00015014	0.415146	0.0159873	21.6034	22.2198	78
YWHAE	0.00364684	0.485247	0.0500629	36.6968	57.5957	322
YES1	0.00066655	0.436346	0.00971013	10.0517	11.229	99
XRCC3	0.00051767	0.416127	0.00743675	3.90476	4.00836	101
NSD2	6.237e-05	0.41373	0.0179027	20.2034	20.6441	70
HIST1H4H	0.00053049	0.46992	0.0451408	31.0303	46.4922	216
HIST1H4C	0.00053049	0.46992	0.0451408	31.0303	46.4922	216
HIST1H4E	0.00053049	0.46992	0.0451408	31.0303	46.4922	216
HIST1H4B	0.00053049	0.46992	0.0451408	31.0303	46.4922	216
HIST1H4L	0.00053049	0.46992	0.0451408	31.0303	46.4922	216
HIST2H4A	0.00053049	0.46992	0.0451408	31.0303	46.4922	216
YWHAB	0.00240158	0.481864	0.0319621	25.8143	36.9798	270
YY1	0.0004036	0.443722	0.0167181	17	18.113	107
YWHAG	0.00307649	0.488591	0.0460885	33.1562	57.735	316
YWHAZ	0.00838783	0.508711	0.0755342	48.6349	126.915	497
YWHAH	0.00084875	0.462477	0.0188307	17.8488	21.8082	149
HECW2	0.00129609	0.425665	0.00901334	5.77586	6.23059	172
RPTOR	0.0001542	0.426563	0.00837096	9.63415	9.89824	67
SF1	0.00055411	0.441783	0.0241617	20.3511	23.273	146
UBQLN4	0.00097031	0.416635	0.00634519	7.14286	7.43957	107
NCK2	0.00056219	0.420129	0.00511238	7.36364	7.85916	106
SMARCAD1	0.00027818	0.421589	0.0169064	15.1642	15.6909	105
TAGLN2	0.00033894	0.427598	0.0146758	14.4203	16.0135	105
BCAR3	0.00028008	0.400852	0.00702881	3.05263	3.13514	68
COQ9	0.000322	0.365413	0.00126286	6	6.64286	93
IRS4	0.00028206	0.453074	0.0182613	14.6203	16.6275	102
TMEM189-UBE2V1	0.00016508	0.414138	0.00851085	13.0196	13.7939	79
DDX24	0.00018044	0.43186	0.0203505	21.4085	22.85	97
CUL4A	0.00088839	0.458092	0.0431869	32.1419	43.8166	215
CUL4B	0.00123631	0.474824	0.0518197	37.2308	55.1838	248
CUL2	0.00208479	0.474453	0.0659672	40.6894	75.4795	341
CUL3	0.0164108	0.521241	0.113021	55.2535	241.231	845
CUL1	0.00536887	0.494924	0.0921139	54.6808	156.488	524
TRIM54	0.00021611	0.396889	0.00376987	5.51613	5.83509	71
SMURF1	0.00260665	0.478444	0.0451011	23.7214	44.4697	300
PIK3R3	0.00058408	0.425831	0.00564642	12.2895	12.6393	88
NUP107	0.00011476	0.421915	0.00965438	10.6486	10.985	66
SMARCA5	0.0003806	0.438449	0.0314124	30.8889	34.6575	138
RTN4	0.00046287	0.418391	0.00704519	7.72222	8.06616	67
OFD1	0.00074568	0.439331	0.012655	14.3444	21.8008	160
RAE1	0.00025741	0.430057	0.0128902	9.39655	10.073	92
RPL14	0.0004803	0.447688	0.0569274	70.5256	87.5718	188
CNBP	6.556e-05	0.400117	0.0186338	15.1607	15.4584	73
USP37	0.00012217	0.41502	0.0107506	11.9574	12.281	70
GSTK1	0.00023268	0.41868	0.00865918	8.07143	8.39208	89
CUL5	0.0015489	0.468428	0.0622873	42.4789	70.369	298
COIL	0.00020606	0.421752	0.00757053	7.37838	7.6047	66
SF3A2	0.00011327	0.412979	0.0257936	30.5684	33.6748	120
CCAR2	0.00033659	0.44546	0.0201322	12.375	13.9161	103
YEATS4	0.00022515	0.401648	0.0055317	4.80556	4.94286	67
TAF15	7.704e-05	0.415747	0.0262322	26.84	27.7594	82
SRPRB	0.00131236	0.422437	0.00806297	4.82051	5.02434	108
GAN	0.00051352	0.420842	0.0234412	15.2143	16.0519	135
ANP32A	9.043e-05	0.418904	0.0170317	16.5738	16.9576	75
RBM10	5.717e-05	0.419742	0.0181121	16.3276	16.6889	69
SMC1A	0.00037373	0.445205	0.0230318	20.7674	23.6631	111
HIST3H3	0.00104571	0.451949	0.0287357	29.9174	37.8728	199
UBL4A	0.00135339	0.460177	0.0520804	39.8743	58.1373	251
NCOA3	0.00051374	0.445933	0.0189473	20.4091	23.6511	119
RBM25	7.716e-05	0.421264	0.0171789	17.8772	18.2312	67
USP9X	0.00050518	0.454659	0.0175431	12.4483	14.9042	121
USP11	0.00038819	0.435372	0.0117841	10.6333	11.3104	106
TRRAP	0.00030393	0.419355	0.0100291	9.66667	9.95355	82
HIST1H4I	0.00053049	0.46992	0.0451408	31.0303	46.4922	216
AXIN1	0.00020763	0.429651	0.00959542	11.6111	12.0869	81
PICALM	0.00019891	0.435164	0.0124074	14.3913	14.765	71
BANF1	0.00010878	0.397698	0.012682	16.3529	16.7441	71
TRIM24	7.471e-05	0.419516	0.0170042	20.6724	21.4021	68
TSC22D1	0.00073562	0.427766	0.0107209	7.13793	7.80322	136
HDAC3	0.00105057	0.459983	0.0302568	31.2992	38.9276	204
NIF3L1	0.0002525	0.39793	0.00378574	4.92593	5.11538	69
KAT2B	0.00105671	0.447101	0.0271389	27.6694	36.6668	196
KRTAP10-7	0.00035601	0.394452	0.00276842	6.27273	6.61111	74
AHNAK	0.00016185	0.440536	0.0163035	17.537	17.9464	71
IQGAP1	0.00172565	0.478486	0.0311856	27.7643	42.9189	221
WDR77	0.00022565	0.439543	0.0189406	16.8852	17.4974	86
KRTAP10-3	0.00055097	0.380594	0.0021856	6.52174	6.90693	80
MMS19	0.00064118	0.444553	0.00984844	7.68085	8.02203	120
DDX18	0.00013379	0.433024	0.0217048	25.7333	26.5517	79
SQSTM1	0.00242131	0.472645	0.0225205	18.6154	26.6547	193
FUBP1	0.0002424	0.431007	0.0151826	11.8	12.2674	81
HERC2	0.00091988	0.432201	0.0102006	8.90164	9.52564	140
BCL10	0.00039497	0.40991	0.00668155	9.42222	9.8054	72
CCNA1	0.00013125	0.423716	0.0110001	11.76	12.1252	75
SMURF2	0.00065259	0.43736	0.00984965	11.4576	12.2151	114
WASL	0.00031105	0.431586	0.00596753	8.03333	8.31034	66
BTRC	0.00240428	0.47069	0.0254865	20.4318	30.2679	247
HIST1H3F	0.00123311	0.475237	0.0594425	49.7273	102.977	350
SUMO4	8.314e-05	0.415778	0.0109131	7.48077	7.66133	71
ASH2L	0.00018338	0.414358	0.0115456	13.9333	14.3752	74
SOCS3	0.00023738	0.423387	0.00633506	8.35	8.57422	68
MAP3K14	0.00025945	0.436486	0.0341649	35.7523	38.5078	135
CDC73	0.00032295	0.428942	0.0120486	12	12.6187	85
MTA1	0.00036408	0.43757	0.0111798	12.72	13.0194	88
HIST1H2BG	0.00051931	0.434748	0.0137657	5.75	6.31036	154
HIST2H2AC	0.00028937	0.427096	0.0217555	33.7397	35.3275	106
HIST1H2AB	3.891e-05	0.415778	0.0226119	31.5397	32.1543	73
DNAJA3	0.00027547	0.448202	0.0134706	11.5667	11.9873	74
SART1	8.989e-05	0.437851	0.0275277	32.6889	35.2501	100
NOTCH2NL	0.00035101	0.383562	0.00190224	2.75	2.94444	81
MYO19	0.00030864	0.405045	0.00883442	17.1538	18.9608	125
HIST1H3E	0.00123311	0.475237	0.0594425	49.7273	102.977	350
HIST1H3C	0.00123311	0.475237	0.0594425	49.7273	102.977	350
HIST1H3G	0.00123311	0.475237	0.0594425	49.7273	102.977	350
HIST1H3I	0.00123311	0.475237	0.0594425	49.7273	102.977	350
HIST1H3H	0.00123311	0.475237	0.0594425	49.7273	102.977	350
HIST1H3J	0.00123311	0.475237	0.0594425	49.7273	102.977	350
HIST1H4A	0.00053049	0.46992	0.0451408	31.0303	46.4922	216
HIST1H3B	0.00123311	0.475237	0.0594425	49.7273	102.977	350
HIST1H2BC	0.00051931	0.434748	0.0137657	5.75	6.31036	154
HIST1H2BI	0.00051931	0.434748	0.0137657	5.75	6.31036	154
HIST1H2BF	0.00051931	0.434748	0.0137657	5.75	6.31036	154
HIST2H2BE	0.00042722	0.432544	0.0283043	33.4444	36.5089	132
HIST1H3D	0.00123311	0.475237	0.0594425	49.7273	102.977	350
HIST1H3A	0.00123311	0.475237	0.0594425	49.7273	102.977	350
HIST1H2BE	0.00051931	0.434748	0.0137657	5.75	6.31036	154
CBX4	0.00021754	0.412075	0.0188997	23.9452	25.104	102
YBX3	0.00013307	0.422895	0.0221086	15.7143	16.1936	81
HIST1H4F	0.00053049	0.46992	0.0451408	31.0303	46.4922	216
HIST1H4D	0.00053049	0.46992	0.0451408	31.0303	46.4922	216
HIST1H4J	0.00053049	0.46992	0.0451408	31.0303	46.4922	216
HIST1H4K	0.00053049	0.46992	0.0451408	31.0303	46.4922	216
TCTN2	0.00041367	0.383858	0.00292151	5	5.26316	96
IKBKG	0.00337627	0.486891	0.0364586	26.8427	48.2669	306
KHSRP	0.00016617	0.441426	0.0209173	12.4068	12.7573	77
PIAS1	0.00038767	0.432749	0.0107457	14.7797	15.4104	99
NANOG	0.000639	0.426063	0.0126468	8.64706	9.48347	143
CEP76	0.00031924	0.404355	0.0166072	12.3871	12.7285	104
DYNLL1	0.00099351	0.444336	0.0155401	11.4267	12.8194	150
TP63	0.00038467	0.436381	0.0162551	14.2537	15.0067	102
RUVBL1	0.00086812	0.47138	0.0322864	23.5455	31.4386	180
MAP1LC3B	0.00032391	0.419194	0.0068975	6.1	6.28711	81
NCOA1	0.00028743	0.425963	0.011045	19.3148	20.2927	98
BECN1	0.00026809	0.428202	0.00797174	8.75676	9.0202	68
EIF3A	0.00023102	0.427531	0.0196563	16.5	17.0814	97
EIF3F	0.00015772	0.442392	0.0132356	9.95745	10.264	68
MED28	0.00019458	0.38936	0.00310479	8.45161	8.91266	67
EIF3I	0.00023218	0.430124	0.0158763	10.5085	10.9639	82
CCDC8	0.00476527	0.490919	0.0656836	32.0464	78.0088	460
TRADD	0.0001145	0.41884	0.010861	14.2963	14.9162	73
EED	0.0030293	0.472033	0.0702021	42.8982	98.8618	412
MED20	0.00025657	0.404444	0.00568057	5.80488	6.07467	89
MED23	0.00051897	0.430464	0.00925226	10.0656	11.3614	120
ITGB1	0.00071194	0.430158	0.0107748	11.02	11.6462	97
RIPK1	0.00025258	0.43043	0.0112113	20.4737	21.605	86
SPRTN	0.00013323	0.40725	0.0121628	7.5614	7.784	82
USHBP1	0.00041873	0.380276	0.00165614	5.3	5.57895	88
EIF6	0.00074748	0.450458	0.0279024	21.8447	25.2875	172
ATG5	0.00018056	0.407189	0.00627627	6.07692	6.29303	71
MAGED1	0.00036982	0.429854	0.00934336	8.42857	8.82074	98
ITCH	0.00093207	0.456522	0.0147028	14.8929	18.01	149
PRPF4	0.00025546	0.438167	0.0214208	21.7879	22.4218	93
AIFM1	0.00015448	0.437045	0.014854	9.34615	9.59383	73
SMC3	0.00042055	0.451501	0.0258715	17.6289	20.4236	121
RAB11A	0.00038656	0.421719	0.00757313	9.55556	9.91429	71
PABPC4	0.00025849	0.444734	0.0316423	24.6804	27.1528	121
LATS1	0.00032722	0.425831	0.00693308	8.31111	8.69696	84
HNRNPL	0.00024141	0.446261	0.0336508	30.3191	31.9487	114
RIPK2	0.00012615	0.412293	0.00929007	13.22	13.6463	73
HNRNPU	0.00358144	0.487239	0.0834673	61.9593	144.873	420
BUB3	0.00020711	0.440429	0.018902	15.193	15.7703	73
NIFK	0.0001467	0.400352	0.018792	27.8793	28.543	98
IGBP1	0.00030388	0.422731	0.00932123	5.48214	5.70861	97
WDR83	0.00014735	0.397872	0.0062882	6.4878	6.75589	66
HGS	0.00131582	0.460371	0.0122856	9.80282	11.1023	149
IFI16	0.00146641	0.450384	0.0171886	9.62376	13.4201	223
NOLC1	0.00013651	0.435372	0.0191196	16.1077	16.6928	83
RBPJ	0.00035309	0.425333	0.00812315	6.7561	6.94621	84
IKBKB	0.00098458	0.462751	0.0205689	22.8627	28.322	150
MAP1LC3A	0.00020679	0.42982	0.0108231	7.88462	8.36559	78
C15orf48	0.0001964	0.360896	0.00119608	4.58333	5	75
DDX21	0.00023908	0.445642	0.0344833	25.5588	27.4807	124
IGF1R	0.00054716	0.454659	0.0122551	18.9608	19.6995	83
VAPA	0.00111606	0.446516	0.0129559	12.5714	14.7702	141
VAPB	0.00032884	0.416826	0.00609972	7.3871	7.82719	71
MTA2	0.00025253	0.433368	0.0176453	18.8548	19.528	97
LZTS2	0.00041232	0.419097	0.00663615	4.10638	4.37406	97
AURKB	0.00066959	0.456827	0.0267221	19.505	22.7328	150
FOXK2	0.00024852	0.407889	0.00660735	7	7.21212	78
TUBA1C	0.00046258	0.460177	0.0311787	25.2544	30.0556	145
CBX2	0.0001045	0.391398	0.0156155	18.9508	19.4215	74
AMOT	0.00029029	0.43715	0.00940986	8.71698	9.45117	82
SRSF11	0.00012699	0.424374	0.0148106	17.5345	17.9993	74
LNX1	0.00108006	0.433884	0.00664035	6.375	6.65353	114
RPS6KA5	0.00024396	0.421589	0.0166961	18.6724	19.1135	82
PDLIM7	0.00027432	0.435372	0.0113672	10.9322	11.549	91
LIG4	0.00038631	0.399619	0.0073071	4.25714	4.38235	83
EFTUD2	0.00026872	0.447614	0.0295334	29.6875	32.1234	122
ILK	0.0012503	0.458361	0.024254	16.7281	21.4945	203
COPS2	0.00021911	0.421069	0.0203471	20.0882	20.8706	99
ILF3	0.0011056	0.465314	0.0600022	50.1167	66.947	239
ILF2	0.00084503	0.458708	0.0529065	45.6687	59.9568	219
A2M	0.00044545	0.41619	0.0051861	5.53333	5.72414	75
IMPDH2	0.00014641	0.436975	0.0162035	10.2632	10.7118	75
CKAP5	0.00030225	0.43416	0.0116545	7.91667	8.14294	70
LMO2	0.00021566	0.407554	0.0046491	5.94595	6.50901	71
ABL1	0.00455313	0.486935	0.0278214	24.5725	38.4496	284
BCLAF1	0.00014984	0.439189	0.0193065	14.0833	14.5039	75
RPL23	0.00060697	0.462007	0.0520332	63.9026	78.3396	173
LMNA	0.00108306	0.466986	0.0338616	25.1094	31.9124	188
MATR3	0.0003514	0.450904	0.033222	32.6486	37.3363	147
EIF4A3	0.00055111	0.453941	0.0521501	42.5174	59.2469	224
LMNB1	0.00023459	0.438977	0.0161166	13.7358	14.0628	78
PARP1	0.00312954	0.472686	0.0458299	37.3176	53.9656	272
LYN	0.00202325	0.463812	0.0148189	15.4545	18.6347	166
BAG3	0.0035434	0.469556	0.0241814	15.9708	25.3181	267
AP2A1	0.00019076	0.440856	0.0131358	16.3462	16.7859	77
SMAD9	0.00034581	0.407463	0.00644495	6.44737	6.62639	78
BCAR1	0.0002354	0.41248	0.00656951	12.1026	12.4415	69
SMAD7	0.00020973	0.425598	0.00929737	14.1346	14.712	78
RBM39	0.00021024	0.451912	0.0287442	26.8557	30.3979	114
AP2B1	0.00030614	0.444011	0.0136952	13.4035	14.1856	82
SMAD3	0.00561131	0.487413	0.0277196	25.2867	42.3919	319
POLR1C	0.00019882	0.419548	0.00932912	6.71429	6.9007	75
BAG2	0.00037598	0.451613	0.0203653	17.378	19.2633	117
ADRB2	0.00300028	0.452549	0.0209885	14.9135	19.2694	218
SMAD2	0.00447895	0.475279	0.0260556	20.7554	32.7523	301
H2AFY	0.00026659	0.421036	0.0216282	31.3836	32.5795	82
SMAD1	0.00131621	0.451091	0.0118624	14.3662	16.222	147
UBASH3B	0.00024049	0.438097	0.0151603	16.873	17.6251	96
SMAD4	0.00348764	0.463576	0.0162161	18.8046	23.1127	216
MAX	0.00031803	0.430599	0.0132331	10.1774	10.8378	98
ALB	0.00173277	0.42623	0.00768407	6.39394	6.625	118
AKT1	0.00516311	0.492424	0.0291145	23.6646	38.8714	302
MORF4L2	0.00016671	0.40628	0.00983554	7.66667	8.07544	73
MARS	0.00017483	0.442679	0.0167138	13.74	14.1267	75
ISG15	0.00067117	0.43866	0.0212591	11.5474	13.2874	149
MAPT	0.00053481	0.458592	0.0145677	16.25	18.0057	106
AES	0.000625	0.415367	0.00540337	8.02	10.0227	101
AHCY	0.00022278	0.431723	0.0142065	10.6042	10.8539	67
TRAF4	0.0002546	0.4122	0.00650776	7.42857	7.65859	77
NCOR2	0.00037112	0.429752	0.0164919	19.3457	22.3553	121
NCOR1	0.00056936	0.440642	0.0242841	28.4196	36.6077	160
MAGOH	0.00030671	0.429515	0.0394716	26.6027	34.9971	183
MCM4	0.00013006	0.421036	0.0226648	26.5694	27.4503	96
MCM3	0.00031107	0.447982	0.0300802	24.24	26.6486	133
IQCB1	0.00084822	0.43565	0.0149293	10.8	12.0793	153
MCM6	0.00020495	0.431996	0.0240538	27.0286	27.6699	96
CEP135	0.00019258	0.402803	0.00414647	9.33333	9.71187	82
MCM5	0.00112956	0.466786	0.0460245	32.8631	45.1186	229
MCM7	0.00070875	0.462242	0.0345197	27.5738	32.2685	160
INPPL1	0.0002423	0.439791	0.0136202	15.6735	16.1179	77
MCC	0.00160443	0.452849	0.018718	9.03738	12.6667	231
CTR9	0.00022889	0.415652	0.00968058	10.5429	10.9026	68
IKBKE	0.00230709	0.468388	0.0348837	18.1889	34.8885	312
ALDOA	0.00055376	0.445969	0.0166482	18.0339	18.7453	102
MCM2	0.0118228	0.509328	0.103478	54.465	193.723	682
MDC1	0.0004909	0.437816	0.0210145	17.6237	20.5109	147
FBF1	0.00044914	0.436346	0.00918331	7.17241	8.24532	99
IRS1	0.00033403	0.455607	0.0120863	16.8308	19.098	92
ITGA4	0.00386279	0.488722	0.0834195	43.8559	119.632	469
IRAK1	0.00039358	0.441426	0.0154002	16.5467	17.8566	106
INSR	0.00050743	0.432715	0.00722859	15.4898	16.4213	96
EIF3E	0.00014671	0.430396	0.0179401	15.5161	16.0763	84
CEP57	0.00033585	0.423716	0.0202136	11.7846	12.0549	100
AMFR	0.00022361	0.41958	0.0108597	14.4746	15.1858	87
HDAC9	8.34e-05	0.404684	0.0129779	15.0179	15.5049	75
JAK3	0.00022721	0.395939	0.00596689	8.09524	8.34964	77
JAK2	0.00054364	0.438836	0.0107293	16.4627	18.9697	107
ANXA7	0.00066672	0.430531	0.00984911	5.5098	5.75366	106
DCAF1	0.00013301	0.426563	0.0185242	16.1231	16.7162	85
JAK1	0.00039225	0.440465	0.0099742	14.9565	15.4242	86
APC	0.00186037	0.447578	0.013383	10.6282	12.6504	171
JUN	0.00217853	0.471258	0.0234039	24.373	34.5988	226
JUP	0.00102498	0.452962	0.0165945	13	13.6419	115
AIRE	0.00013858	0.430023	0.0196794	18.3286	18.8015	80
SART3	0.00012462	0.420615	0.0124218	11.3	11.6885	68
APBB1	0.00013829	0.424506	0.01067	10.44	11.0693	69
HUWE1	0.00384729	0.492646	0.0664842	38.5123	96.353	394
ANXA1	0.0004638	0.444119	0.0144486	8.58182	8.84427	76
SLC25A6	0.00040058	0.442392	0.0159114	7.86364	8.64548	84
ANXA2	0.0004481	0.467546	0.0264337	17.9271	20.3377	117
SLC25A5	0.00029603	0.456827	0.0382138	32.3839	34.3064	126
APP	0.046173	0.533151	0.0564561	28.1271	82.6126	900
KEAP1	0.00062743	0.434264	0.00833372	9.82051	10.0947	90
CUL7	0.00460027	0.498084	0.0905063	42.5623	150.096	571
LOC100996763	0.00035101	0.383562	0.00190224	2.75	2.94444	81
APEX1	0.00015158	0.441355	0.0146786	13.1017	13.6228	76
BIRC3	0.00017593	0.417495	0.00700791	15.1702	15.6246	73
BIRC2	0.00050358	0.428235	0.00901777	15.1724	16.3488	102
XIAP	0.00082286	0.431962	0.00958327	13.0308	14.6486	127
LOC100996717	0.00035101	0.383562	0.00190224	2.75	2.94444	81
HDAC4	0.00080376	0.447724	0.0174919	19.5714	20.8462	139
KIFC3	0.00025367	0.409756	0.00404853	6	6.31104	73
PSMD6	0.00017672	0.42342	0.0124862	27.1642	28.5468	95
MYO18A	0.00030169	0.416635	0.00979422	19.629	21.0677	113
BCR	0.00051406	0.446334	0.0116406	16.6727	17.3904	84
SETDB1	0.00046768	0.431212	0.0193262	17.9375	19.5123	125
KIF5B	0.00047524	0.434229	0.0125307	8.56364	8.8835	94
CEP170	0.00047866	0.434264	0.0106166	10.7705	12.2078	104
BCL6	0.00028991	0.419065	0.00879348	12.8205	13.1714	79
KPNB1	0.00139156	0.47138	0.0315784	21.3729	27.714	190
KPNA1	0.00033587	0.44232	0.0174988	13.5441	14.4579	96
BMI1	0.0013602	0.457516	0.0338493	23.5817	34.4875	277
IPO5	0.00019848	0.43926	0.017424	13.8226	14.6315	89
KPNA2	0.0011961	0.468147	0.0263521	18.6471	22.737	158
KIT	0.00027869	0.391538	0.00439797	15.4615	15.9089	90
BLM	0.0001567	0.427531	0.0110749	14.3913	14.7938	66
KIF11	0.00069001	0.428504	0.0165755	13.5932	13.9058	102
THRAP3	0.00024117	0.444988	0.0279349	23.2857	27.8074	121
MVP	0.00034674	0.42911	0.0085154	7.78049	8.27899	72
USP15	0.00045873	0.439614	0.0128557	13.2203	14.1349	103
WDR1	0.0002839	0.426296	0.00933952	11.1765	11.6283	81
NUP153	0.00019094	0.439614	0.0106938	14.125	14.7577	81
KRT31	0.00054163	0.412387	0.0049367	3.97143	4.28318	97
MED12	0.00023042	0.425002	0.00713255	8.20513	8.49825	72
KRT18	0.00045615	0.454432	0.0220487	18.863	19.6328	109
KRAS	0.00041841	0.406401	0.00388936	2.95652	3.09091	70
SEC16A	0.00040633	0.43926	0.016762	13.125	14.2433	110
RBM8A	0.00016024	0.415272	0.011612	13.3182	13.6279	70
PAN2	0.00154637	0.457095	0.0607718	34.3956	63.2363	309
TIMM50	0.00023371	0.439154	0.0160937	9.31148	10.1797	83
MTHFD1	0.00010617	0.43416	0.0173049	13.8077	14.1211	67
C1QBP	0.00093096	0.459828	0.0267876	19.1619	23.8241	152
BUB1	0.00030716	0.403816	0.00451947	6.42857	6.71774	74
RPSA	0.00073826	0.456942	0.0523159	60.6443	71.7938	180
CLU	0.00081402	0.451949	0.0109822	9.93878	10.3973	83
MTNR1A	0.00044404	0.421329	0.0109324	10.1778	10.6052	90
HDAC6	0.00258657	0.479368	0.0348349	23.9	32.7579	239
CLK1	0.00033415	0.407919	0.00976058	10.6744	11	89
BYSL	0.00026408	0.422013	0.0104646	10	10.6407	85
MTNR1B	0.00044412	0.400969	0.00554605	5.90625	6.09677	77
ABI1	0.00017982	0.401087	0.006561	11.3696	12.0911	79
BUB1B	0.00020045	0.417335	0.00930715	11.6444	12.1041	77
BRCA1	0.00666158	0.49376	0.0506212	32.4618	85.8349	421
RBX1	0.00046002	0.446006	0.02095	17.2658	18.8045	128
BTK	0.00039853	0.432715	0.0100976	12.5893	13.8149	89
HNRNPDL	0.00011957	0.432407	0.025146	28.9437	29.5997	89
BSG	0.00042418	0.413699	0.00747095	6.45161	6.66667	79
TUBB4B	0.00037241	0.465632	0.0328332	22.1604	24.8526	129
TUBB4A	0.00020329	0.43926	0.0157932	12.2879	12.8892	83
TUBA1B	0.00039373	0.446918	0.019798	12.641	13.389	106
CLTC	0.00210064	0.480592	0.0394469	28.0241	47.0115	248
MYH10	9.532e-05	0.431621	0.0165003	10.7903	11.1997	72
NDRG1	0.00031971	0.430362	0.0183244	11.2985	11.7234	98
MYH9	0.00189725	0.48093	0.0349863	29.9281	49.4562	246
CLNS1A	0.00028471	0.415525	0.0103617	8.2381	8.45085	72
TFG	0.00028796	0.428571	0.0125569	11.8333	12.2733	77
HDAC5	0.00258123	0.477565	0.0650147	36.8923	78.1025	364
TUBB3	0.00032007	0.444625	0.0151134	11.1452	11.4906	91
MYC	0.00915678	0.497358	0.0489627	28.4864	73.6179	496
RBM14	0.00015195	0.438554	0.0251804	21.0122	22.1927	100
PPP1R12A	0.00018704	0.428538	0.0101226	11	11.2749	69
TOMM40	0.00031415	0.400088	0.0053493	4.59459	4.98677	88
HAX1	0.00062309	0.439472	0.0103389	8.4186	8.69135	87
MYOD1	0.00019822	0.422666	0.0133251	19.26	19.7094	74
COPB1	0.00040067	0.445387	0.0124035	11.2273	11.6797	79
YAP1	0.00063127	0.44164	0.0107961	11.0167	11.6323	111
RACK1	0.00238287	0.475361	0.049553	36.8616	46.1195	230
TUBGCP3	0.00026055	0.431177	0.0206163	17	17.4462	105
MYO1C	0.00055296	0.447871	0.0174101	17.3457	19.8219	128
PRMT5	0.00094889	0.452324	0.0313043	26.0513	31.4855	157
ACTA2	0.00033435	0.430633	0.0162449	12.4681	12.7391	75
NCBP1	0.00038858	0.432578	0.0188258	14.0938	14.8052	99
NCK1	0.0016485	0.433437	0.00753642	12.2982	14.0116	199
ACTA1	0.00132379	0.461538	0.016245	15.2468	16.9338	146
NBN	0.00013959	0.415588	0.0149846	17.8548	18.6085	86
NDUFA4	0.00049146	0.405195	0.00528365	8.53571	8.85185	94
SEC23A	0.0001529	0.429043	0.0176184	14.0317	14.8474	85
ACTG1	0.00086902	0.459248	0.0278906	21.2333	27.2266	167
TXLNA	0.00021695	0.412761	0.00640902	9.45	10.0395	69
ACTB	0.00302064	0.487936	0.0407323	28.6071	43.9302	267
UBE2E3	0.00021817	0.413887	0.00870964	10.3143	10.6176	77
NCL	0.00088355	0.47561	0.0558869	39.8973	56.5501	222
HNRNPM	0.00083967	0.468067	0.0558357	45.0691	68.4045	225
COPA	0.00022332	0.431928	0.0143143	12.0566	12.6782	75
TAB1	0.00055657	0.447614	0.014584	16.7213	17.5618	94
NASP	0.00013438	0.419839	0.0168745	14.5902	14.9255	74
NAP1L1	0.00060883	0.451277	0.0276871	22.8235	23.8276	125
LDHB	0.00041199	0.439791	0.0188111	18.5921	21.4326	120
DDX17	0.00032212	0.469839	0.03849	31.5242	36.4344	145
MYBBP1A	0.0001222	0.444444	0.0290489	28.1375	29.4615	91
LGALS1	0.00025006	0.422208	0.0111606	11.5	11.9215	68
KAT5	0.00161917	0.466707	0.0308542	29.0308	36.9211	200
SYNCRIP	0.00161772	0.46996	0.0417503	32.9065	41.1435	207
ACTN4	0.00044768	0.447761	0.0172234	15.6849	17.3232	108
LDHA	0.00051986	0.448018	0.022207	20.75	23.911	127
NCOA2	0.00022779	0.41161	0.0123338	14.2241	15.029	89
ACTL6A	0.00054319	0.437781	0.0175304	17.381	18.1444	101
CARM1	0.00016185	0.431484	0.0189674	17.6716	18.4248	85
LCK	0.00087213	0.441462	0.00952095	15.0769	17.8866	131
ACTN1	0.00049756	0.450309	0.0153238	13.9605	16.0863	117
MECP2	6.709e-05	0.387097	0.0146946	17.4462	18.1246	76
AR	0.00789388	0.492424	0.0314731	27.289	49.6133	348
DCTN2	0.00021816	0.436695	0.0102948	12.1569	12.5496	73
MDM2	0.00434536	0.491715	0.0479513	30.0495	61.7396	358
FASLG	0.00040991	0.404295	0.00427343	6.35294	6.58498	79
ARAF	0.00018851	0.423256	0.0104921	10.5294	10.9146	81
ANP32B	0.00019613	0.440323	0.0194316	14.9701	15.6301	85
TRIM23	0.00024857	0.394224	0.00369546	7.22581	7.46667	74
IPO7	0.00022461	0.439791	0.014311	11.3469	11.6977	69
LGALS3BP	0.00043368	0.443074	0.0238049	24.2152	25.4527	109
TMEM17	0.00218136	0.415209	0.00347275	3.44118	3.54545	193
NOP56	0.00043319	0.435303	0.0423758	48.4697	57.7585	191
LGALS3	0.00079563	0.437535	0.0101396	7.83019	8.20571	97
SSSCA1	0.00020527	0.394309	0.00526824	6.825	7.01877	83
FAS	0.00068421	0.42613	0.00649308	10.16	10.7257	82
MET	0.00081674	0.426163	0.00732253	15.3958	16.109	113
RHOA	0.00109618	0.43299	0.00986422	10.48	10.8234	122
ARHGDIA	0.00033165	0.432304	0.0117983	10.7679	11.4993	84
PDCD6	0.00025173	0.435164	0.0148435	13.3571	13.8212	86
PDCD6IP	0.00065857	0.446589	0.0116647	10.4615	11.9926	104
MGMT	0.0001142	0.42487	0.0183555	14.2581	14.5024	77
ARF6	0.00053432	0.437395	0.0130554	8.4127	8.97496	120
CCT7	0.00047612	0.461149	0.0237967	21.7955	24.056	125
MEN1	0.00013497	0.418872	0.0193785	17.0282	18.02	91
MAP3K1	0.00076557	0.46591	0.0369993	24.7203	32.2658	190
ARF1	0.00021096	0.405888	0.00781885	10.129	10.4667	70
MAP3K3	0.0007408	0.461032	0.0318107	21.4714	29.4167	193
CCT2	0.00057976	0.466427	0.0334068	29.0351	33.9999	158
MEOX2	0.00081395	0.404235	0.00444003	2.58621	2.75902	91
MAP3K5	0.0002779	0.430328	0.0112655	12.8929	13.5031	88
CCT4	0.0002961	0.457977	0.0281938	24.28	27.3339	130
RANBP9	0.00056885	0.455455	0.0131683	10.8889	11.5879	96
MLH1	0.0010435	0.432338	0.011288	8.7069	9.10833	136
ASS1	0.00018562	0.41028	0.00626781	8.78378	9.05263	66
KMT2A	0.00040805	0.421004	0.021056	25.6333	28.8696	119
ARRB2	0.00271966	0.48	0.0514314	29.6961	50.9997	295
ARRB1	0.0015467	0.471462	0.0358279	21.1622	29.2268	219
ATXN3	0.00026943	0.429482	0.00958813	11.7551	12.1709	70
CHAF1A	0.00019322	0.411796	0.0198801	23.8082	24.7153	94
LRPPRC	0.00026464	0.449605	0.0195542	10.1268	10.9616	93
MPG	0.00020609	0.418231	0.00922763	8.12	8.45206	76
RAD50	9.946e-05	0.428403	0.0200409	16.7101	17.7021	79
ACTR2	0.00061191	0.445205	0.0154214	15.806	17.4634	116
ACTR3	0.00018036	0.427531	0.0106083	12.6512	13.1324	75
ATP1A1	0.00030208	0.445569	0.0149054	13.5507	14.8849	105
ATM	0.00059031	0.443218	0.0165473	17.6173	20.2657	131
ATP5C1	0.00036314	0.441926	0.0137473	15.0185	17.059	88
ATP5F1	0.00018045	0.414484	0.0079068	8.42424	9.26159	67
TRIM28	0.00101638	0.470568	0.0424216	27.2179	38.1085	202
ATP5B	0.00052779	0.452736	0.0263113	20.2614	22.5868	121
ATP6V1A	0.00017993	0.412979	0.00882879	10.4348	10.7785	75
MSH2	0.00057192	0.444988	0.0177045	16.8052	18.7948	126
TRAP1	0.00021835	0.443398	0.0152325	12	12.2648	72
PDIA6	0.00017588	0.43128	0.0157124	10.5306	11.0785	68
OPTN	0.00028023	0.407645	0.00688474	9.37838	9.66083	70
G3BP1	0.00043186	0.453187	0.0220405	17.6377	18.5252	107
ATP5A1	0.00063675	0.464681	0.0320495	26.055	31.2064	143
MRE11	0.00012952	0.430124	0.0220786	23.2625	25.5948	98
PSMD14	0.00018521	0.425797	0.0104992	27.6667	28.8888	92
TUBB	0.00150584	0.487979	0.0464374	32.2418	50.099	237
PPP2R1B	0.00028893	0.41929	0.00689101	8.31707	8.64814	78
FLOT1	0.00040184	0.427632	0.0135883	11.098	11.4161	85
PPP2CB	0.00067691	0.44107	0.0104539	9.37705	10.3327	117
HNRNPR	0.00043782	0.462477	0.0433306	39.365	47.826	163
CD81	0.00058064	0.433265	0.0396367	25.5241	31.8817	178
PPP2R1A	0.00157075	0.473835	0.028806	20.531	26.0016	197
ATP6V1B2	0.00020869	0.423059	0.0105123	8.12963	8.62248	78
PPP1CB	0.0007304	0.450012	0.0194151	19.7423	25.6513	167
ALYREF	0.00017071	0.446699	0.02714	25.5333	26.5825	97
PPP1CA	0.00305203	0.480845	0.0318255	24.8148	33.8283	243
TNK2	0.00182046	0.442284	0.00828829	10.5652	11.4198	87
PPP2CA	0.00167399	0.46996	0.0254532	19.181	25.2914	192
ATR	0.00031086	0.436033	0.0116594	13.82	14.2381	84
ATP5O	0.00021334	0.423913	0.0116232	10	11.36	69
PPP1CC	0.00150426	0.467666	0.0244816	20.6	24.027	182
PSME3	0.00050615	0.433127	0.0154054	17.0128	18.7233	112
SAP18	0.00023613	0.417783	0.0155475	17	18.0112	104
CDC27	0.00028458	0.437115	0.00974983	10.6731	11.1994	84
STUB1	0.00215508	0.482034	0.0243312	23.9242	34.536	223
CDC42	0.00182636	0.448865	0.012055	10	12.6626	163
EIF1B	0.00039964	0.422928	0.0174148	10.1591	11.8298	146
CDH1	0.00113034	0.452999	0.0122035	11.5429	13.0043	131
CDK1	0.00307368	0.482588	0.0329598	25.6423	35.5243	264
SRRM1	0.00023978	0.43461	0.0242081	23.9192	27.2931	123
CALCOCO2	0.00033417	0.413605	0.00684551	7.55263	7.75901	84
MSN	0.00056697	0.433609	0.0143832	14.9688	15.946	113
UBE4B	0.00017542	0.422633	0.00647001	10.0526	10.3243	69
CDC5L	0.00519335	0.483614	0.0611894	39.6838	97.4485	450
CDC20	0.00075981	0.447541	0.017919	19.1039	21.1862	124
SF3B4	0.0001874	0.425532	0.0163615	15.5625	16.1597	83
CDK8	0.0005091	0.425068	0.0101408	13.0323	14.6068	109
CDK2	0.00981032	0.502948	0.0895436	43.9846	152.909	613
SEPT2	0.00013911	0.42623	0.0121339	10.5745	10.8043	69
CDK5	0.00051262	0.454394	0.0109326	12.2037	12.5887	100
CDKN1B	0.00020469	0.439366	0.0135152	13.2881	13.8289	82
CDK7	0.00029464	0.430735	0.0112261	11.9184	12.376	73
NEDD8	0.0006199	0.45614	0.0437818	34.1847	45.6164	203
SUGT1	0.00022771	0.416063	0.00727674	6.27027	6.44444	72
CDK6	0.00059165	0.431621	0.00913541	11.5952	11.878	97
RPL10A	0.00012681	0.449457	0.051109	73.0236	78.2541	138
NDUFS3	0.00053866	0.425864	0.00952283	10.8421	12.2213	91
CDK4	0.00081681	0.454394	0.0165387	13.2667	15.0808	129
NEDD4	0.00216632	0.46401	0.0177358	13.9109	18.0908	203
NFATC1	0.00052113	0.430905	0.0140468	11.662	12.5811	117
CBX1	7.557e-05	0.397959	0.0174279	27.8167	28.4292	77
CEBPB	0.00033511	0.434679	0.0105413	19.6852	20.2058	75
NFE2L2	0.00026163	0.422274	0.00800532	9.94872	10.2652	69
SF3A3	0.0001332	0.435129	0.0219214	21.3125	22.9275	94
CEBPA	0.00033332	0.425234	0.0104555	15.9608	16.4146	86
CDKN1A	0.00268357	0.471829	0.0295411	22.3106	31.4336	242
CDK9	0.00105534	0.452062	0.0235146	17.5046	22.1218	167
TCERG1	0.00010853	0.42911	0.0165002	14.8136	15.1785	74
EHMT2	0.000334	0.418615	0.0135684	17.2222	18.3122	101
MORF4L1	0.0002605	0.422241	0.0101386	10.6596	11.0393	79
NF2	0.0011824	0.44329	0.0206537	11.883	13.5624	171
CDKN2A	0.0015398	0.458746	0.0231549	17.4624	19.5582	155
NFATC2	0.00084984	0.442571	0.0201497	14.3939	17.284	158
RNPS1	0.00047718	0.43506	0.0280959	25.9375	32.01	158
CFTR	0.00106467	0.445933	0.0147594	12.1149	14.958	155
SNU13	0.00027458	0.424012	0.0311115	30.729	35.0933	138
YWHAQ	0.00342585	0.489906	0.0520345	32.6667	64.2371	358
GCN1	0.00021057	0.442786	0.018495	12.1017	12.5986	83
COPS5	0.00748822	0.503458	0.0926226	53.1681	153.243	559
COPS6	0.00119785	0.458284	0.0349004	30.0894	35.4853	198
NFKB1	0.00147783	0.4648	0.0273478	24.76	32.5358	199
FOXQ1	0.00016411	0.389249	0.00571044	3.6	3.71164	85
NFKBIA	0.00074327	0.461071	0.0217881	19.219	23.6678	143
NFKB2	0.00024605	0.433265	0.0266422	22.8265	24.8812	121
HNRNPA0	8.137e-05	0.436033	0.0279965	30.7821	31.9839	88
CENPA	0.00010692	0.405255	0.0213885	28.6571	29.208	87
CFL1	0.00059247	0.462947	0.023009	19.7917	23.4687	132
EBNA1BP2	0.0001436	0.414957	0.0202289	23.75	24.4197	81
NFKBIB	0.00015929	0.431314	0.0134093	14.7358	15.0366	71
STIP1	0.00075027	0.45744	0.0203603	18.4271	23.2415	148
NOTCH1	0.00106792	0.457938	0.0174222	13.6979	16.5524	157
TNIP1	0.00028669	0.411145	0.00567447	7.925	8.25033	69
SMC2	0.00021663	0.429009	0.00968859	6.1087	6.38798	70
CHUK	0.0005681	0.468107	0.021303	22.819	29.2594	141
CHEK1	0.00036547	0.444589	0.0152249	14.1754	14.6373	84
RCC1	0.00030115	0.422339	0.0216765	23.24	24.6046	108
NME2	0.00034086	0.420194	0.0116165	12.4062	13.4439	108
IMMT	0.00048749	0.445133	0.0153991	11.6622	13.901	110
SF3B2	0.00025003	0.443218	0.0266354	21.172	23.3069	112
NONO	0.00042687	0.455569	0.0290829	22.4227	24.3916	130
SF3A1	0.00028354	0.439968	0.0325043	31.4	38.6393	143
NOP2	0.00039374	0.433815	0.0299675	33.3333	36.3836	105
DNAJA2	0.00013528	0.44979	0.0176619	16.9333	17.3361	72
CHD4	0.0003241	0.435546	0.022711	22.8118	25.5738	116
NOS2	0.00039003	0.435025	0.0259403	21.3333	26.614	141
CHD3	0.00074506	0.443146	0.0198148	20.1882	22.2695	138
NSF	0.00029198	0.428841	0.00837895	8.12903	8.40115	66
YBX1	0.00052594	0.468549	0.0395243	31.2313	38.3728	169
SSX2IP	0.00067315	0.431109	0.00838055	11.8485	14.8184	130
NTRK1	0.0602781	0.561844	0.120531	52.0972	323.772	1411
PRPF8	0.00022187	0.450087	0.0319573	32.0841	36.881	123
NPHP1	0.000136	0.383993	0.00379709	4.90909	5.06875	66
NPM1	0.00647447	0.504062	0.0948379	63.1579	164.795	495
AHSA1	0.00047282	0.450421	0.0306762	21.2162	24.5185	149
PAICS	0.00019883	0.425731	0.0114083	9.09434	9.68626	77
AP2M1	0.00087884	0.452924	0.0186071	19.9747	22.1954	144
CNTROB	0.00016548	0.398366	0.0043825	5.14815	5.34615	66
CRK	0.00336248	0.477231	0.0219842	20.431	30.9499	268
CRMP1	0.00038637	0.420388	0.00615975	6.35294	6.60985	80
H3F3AP4	0.0001634	0.420809	0.0204911	21.1558	22.306	110
CRY2	0.00025435	0.438062	0.0250642	15.8037	18.8964	133
PIK3CA	0.00102175	0.430091	0.00668436	8.43243	8.69697	80
CRY1	0.00024636	0.432955	0.0242423	14.9802	17.2143	124
CRKL	0.00047506	0.434713	0.00949064	13.3654	14.2168	101
NUMA1	0.00016342	0.439897	0.0190553	12.8971	13.3925	84
IGF2BP3	8.16e-05	0.427732	0.0180318	17.5714	17.9417	66
ATF2	0.00162124	0.461616	0.0198276	14.8908	22.2123	198
KHDRBS1	0.00139117	0.460721	0.0269359	20.9541	26.0877	175
CREB1	0.00094371	0.428605	0.0142479	20.0938	21.0779	131
CREBBP	0.00319669	0.474411	0.0347564	35.6971	62.7761	308
FTSJ3	9.605e-05	0.416412	0.0182042	21.4912	21.9546	80
PKM	0.00054544	0.468027	0.0312867	25.25	29.6459	146
AHCYL1	0.00041026	0.421947	0.00828739	8.33333	9.29156	111
CSNK1A1	0.00034613	0.448902	0.0146829	12.7049	13.2785	92
NUP50	0.00015716	0.424473	0.00760717	6.77143	7.00679	67
CSNK1E	0.000646	0.445496	0.00972134	11.9434	12.4647	115
CSK	0.00030603	0.424737	0.007146	11.7632	12.1191	75
CSE1L	0.00051626	0.452474	0.0195175	14.8507	15.72	107
USP39	0.00017425	0.431416	0.0138559	15.0196	15.4315	75
PIK3R1	0.00364874	0.474535	0.0170548	21.8148	34.7501	251
CRYAB	0.00055184	0.416858	0.00460845	8.2069	8.5	66
CCT8	0.00023931	0.459906	0.0269821	24.9889	26.7471	120
NUDC	0.00030472	0.426363	0.0111756	6.83019	7.15099	91
MAPK14	0.00199747	0.467226	0.017232	15.622	17.2082	189
PTGES3	0.00031234	0.441034	0.0139133	12.9048	13.8074	95
PIK3R2	0.0008244	0.456026	0.0154183	17.9014	20.9598	112
PIN1	0.00228053	0.465433	0.022999	14.0078	20.6776	214
HSPH1	0.00016787	0.435164	0.0187142	15.2877	16.3732	93
UTP14A	0.00031339	0.427967	0.0130659	12.6316	12.9833	88
NEK6	0.00020641	0.396745	0.00479207	5.05128	5.24939	67
CSNK2A2	0.00148221	0.460061	0.0186796	12.9432	14.7074	175
PLCG1	0.00182073	0.449901	0.0108326	16.6721	18.689	185
CSNK2A1	0.00032067	0.433093	0.0160679	10.125	10.399	111
PLK1	0.00171251	0.467626	0.0201818	17.3173	23.5661	182
CSNK2B	0.00271641	0.468107	0.0232576	16.4808	19.9587	209
PLEC	0.00027654	0.449975	0.0201551	15.7534	16.9254	96
POLR2C	0.00027018	0.426896	0.0101024	11.2791	11.9044	80
POLR2B	0.00022355	0.439897	0.012377	10.6087	11.2386	75
CTNNB1	0.00707697	0.502809	0.0390826	25.1791	52.9404	344
CBX3	0.00022676	0.417304	0.0220338	30.5342	31.7197	103
POLR2G	0.00017156	0.408927	0.00506361	8.72414	9.05901	67
U2AF2	0.00137804	0.473753	0.0589331	42.9833	91.2785	306
POLR2A	0.00142336	0.46472	0.0285911	22.6581	30.396	199
CTBP2	0.00051035	0.4279	0.00705497	6.81818	7.03125	79
CTBP1	0.00116536	0.448386	0.0120235	14.3636	15.8936	136
PML	0.00165317	0.474123	0.0241435	22.072	30.9518	195
PHB2	0.0006747	0.450198	0.020022	14.561	16.7312	130
CTNNA1	0.00072546	0.448349	0.0124931	12.4528	12.9625	95
BARD1	0.00120564	0.45083	0.0267177	20.8702	30.2965	211
PUF60	0.00024587	0.439048	0.0226986	20.4941	22.7895	113
BAG1	0.00019948	0.413762	0.00726307	7.78571	8.11052	71
SYNPO	0.00024257	0.413824	0.00904447	19.0862	20.0081	117
GABARAPL2	0.00043323	0.428874	0.00794432	6.17021	6.62241	96
POLR2E	0.00022378	0.43558	0.0141914	14.4118	15.38	80
HNRNPA3	0.00015498	0.447541	0.0328369	30.7708	32.9913	108
PPIB	0.0003447	0.43743	0.0147602	10.1356	10.7352	85
PPIA	0.00050942	0.450198	0.0195142	15.9219	16.6846	94
BCL2	0.00087823	0.439295	0.0107609	12.8103	14.0045	102
CCND1	0.00054785	0.45165	0.0158171	17.6	18.7392	102
ZBTB1	7.282e-05	0.415367	0.0189795	13.5938	13.8389	77
POU5F1	0.00107251	0.437886	0.0186549	14.23	17.5848	209
BAX	0.00067924	0.418519	0.00780289	8.93182	9.74064	90
MED1	0.00028315	0.425333	0.00841649	12.9318	13.6203	85
BCL2L1	0.00056217	0.407493	0.00464229	7.91176	8.1933	87
PPARG	0.00199895	0.462398	0.0151806	18.1951	20.9645	155
NUDT21	0.00048507	0.44477	0.0209825	14.5571	15.4805	104
HAUS1	0.00021897	0.409357	0.007848	10.0217	10.9568	82
DSTN	0.00029196	0.407797	0.00788637	7.325	7.52418	74
WWP1	0.00022377	0.414862	0.00661422	8.2	8.51943	67
WWP2	0.00029757	0.421882	0.0074838	7.97619	8.32685	75
CAD	0.0001856	0.456942	0.0274856	24.8091	29.0774	123
PPP5C	0.00020562	0.442034	0.0102399	13.3902	13.7395	68
CPSF6	9.57e-05	0.431075	0.0155302	13.386	13.8468	72
RUVBL2	0.00107659	0.475403	0.0377515	26.8828	37.1991	196
PPM1G	0.00027146	0.424144	0.0147161	11.7049	12.2614	95
RIPK3	0.00019708	0.420874	0.0152038	12.662	13.4216	98
RBPMS	0.00031201	0.391932	0.00345689	4.91667	5.13241	73
PRKACA	0.00509425	0.47134	0.0150016	10.9867	12.0627	224
HNRNPUL1	0.00023082	0.439861	0.0224234	21.7867	22.9816	98
FAF1	0.0002921	0.434506	0.0172429	14.8649	16.2597	110
PRKAB1	0.00063192	0.436346	0.013212	5.79452	6.45689	152
FGFR1OP	0.00031534	0.404504	0.00414519	9	9.28509	88
CANX	0.00125062	0.449346	0.0207763	17.0741	19.7233	139
TOPBP1	6.696e-05	0.406643	0.0119611	9.14286	9.37702	67
CNTRL	0.00023401	0.401736	0.00535537	7.97826	8.39993	90
PRKAA2	0.00045081	0.403846	0.00416538	3.90909	4.25509	73
WDR5	0.000824	0.455988	0.0271262	24.3263	26.9685	151
CALR	0.00067195	0.456674	0.0168285	16.5077	17.4766	105
PRKAA1	0.0007589	0.443975	0.0104852	8.59184	9.09127	100
CALU	0.00025725	0.435615	0.0112441	8.32	8.6796	84
CASP8	0.00172836	0.455988	0.0130958	15.3377	18.7823	162
PRKCG	0.00051132	0.405616	0.00431493	5.90476	6.2	67
PRKCE	0.00064258	0.424374	0.00667616	9.66667	9.94286	75
CASP3	0.00120936	0.458554	0.0148943	13.0674	16.7837	163
PRKCI	0.00036534	0.43299	0.00809386	8.4878	8.73697	76
CASP7	0.00026238	0.416794	0.00759047	9.47917	9.89981	80
STRAP	0.00017292	0.442141	0.0124558	8.8	9.13583	71
PRKAR1A	0.00040468	0.4443	0.0123755	9.82979	10.0876	80
CAPZA2	0.00064797	0.423256	0.0128205	18.5432	23.1493	166
KAT7	0.00019115	0.42185	0.0157899	16.4717	16.818	79
CAPZA1	0.0001786	0.43499	0.0186396	13.9714	14.8134	88
CDC37	0.00225849	0.476565	0.0257409	21.6667	28.1844	220
CAPN1	0.00066091	0.431246	0.0104198	7.58974	7.80582	89
CAPZB	0.00029129	0.438766	0.0175098	13.6032	14.2748	91
PRKCA	0.00898076	0.477273	0.0215039	17.8144	21.9537	272
PTP4A3	0.00019082	0.393315	0.00544536	4.65625	4.80645	93
PRKCD	0.00209049	0.461851	0.0148122	16.9857	18.0918	153
PRKCB	0.00154478	0.440785	0.0131475	13.8654	14.2299	115
MAPK8	0.00149092	0.46867	0.016453	18.25	22.5043	174
MAPK1	0.0046329	0.488547	0.028072	24.9021	38.4239	290
RUNX1	0.00010686	0.406674	0.00762937	14.75	15.1803	67
MAP2K1	0.00062034	0.444372	0.00971025	11.6667	12.3503	95
CBL	0.00221669	0.471177	0.0216404	25.0315	41.6574	226
RPL35	9.229e-05	0.420518	0.044615	63.2119	66.7951	125
SERPINH1	0.00026012	0.4375	0.0129146	8.41176	8.70227	77
MAPK6	0.00078698	0.427063	0.00955393	6.94737	7.3272	109
CEP250	0.00082858	0.444734	0.0446383	29.4933	35.0069	208
PRKDC	0.00155601	0.483742	0.0455812	31.3256	46.6012	236
SUPT16H	0.00030072	0.440963	0.026232	21.9341	24.2147	121
MAPK3	0.00312056	0.471666	0.0208329	17.6792	22.7336	238
CAV1	0.00249297	0.475403	0.0149428	15.7907	19.566	165
PRKCZ	0.00103263	0.453338	0.0116861	14.6667	15.4232	116
CHEK2	0.00061693	0.430599	0.0100405	10.7917	11.0899	96
EIF2AK2	0.00024323	0.440571	0.0152624	14.0328	14.6216	81
CD4	0.0004196	0.417049	0.013949	11.3396	11.6432	83
CCT6A	0.00039451	0.453488	0.0267045	24.8969	27.9768	135
CCNA2	0.00043992	0.424936	0.0109446	14.9123	15.7674	108
CBLB	0.0001861	0.423814	0.00638398	17.4359	17.9915	71
MAPK9	0.00034241	0.433781	0.00749276	10.2381	10.5056	86
CCNE1	0.00014255	0.419484	0.00943904	10.25	10.5122	69
FAF2	0.00133248	0.444372	0.0164888	13.939	17.1175	168
CCNB1	0.00058283	0.440252	0.0146069	13.0423	14.4324	125
GANAB	0.00019839	0.427732	0.0127364	10	10.3397	79
PSMA2	0.00014727	0.440358	0.0189316	31.5326	37.5717	111
PSMA1	0.00093199	0.448607	0.016908	25.86	33.6381	154
PSMA4	0.00010033	0.426929	0.0133311	30.194	31.4064	85
DSP	0.00033204	0.439083	0.021816	14.4286	15.4135	102
PSMA3	0.00156766	0.462712	0.0302328	31.1056	47.719	209
PSMA6	0.00023881	0.442141	0.0214503	28.54	35.7746	123
PSMA5	0.00030179	0.44365	0.0179192	29.5844	32.4054	108
DVL2	0.00053341	0.442213	0.0100454	9.03448	9.9485	99
PSMB1	0.00021832	0.425167	0.0152003	23.6951	27.0369	110
PSMA7	0.00022686	0.452924	0.0185561	29.9639	33.5859	102
PSEN1	0.00042552	0.429684	0.00662525	7.69767	7.92915	85
PSMC2	0.00032297	0.446334	0.0200824	30.28	37.5052	133
PSMC1	0.00038242	0.446224	0.01739	27.3735	30.9068	115
RALY	0.00019991	0.419516	0.0228337	22.0161	22.512	75
PSMB7	6.996e-05	0.396716	0.00827813	29.2182	29.771	72
HIST4H4	0.00053049	0.46992	0.0451408	31.0303	46.4922	216
PSMD2	0.00100019	0.461188	0.0263217	27.1032	39.905	186
PSMC3	0.00052193	0.445423	0.0168886	26.2874	30.2587	128
PSMC5	0.00077748	0.457363	0.0239183	29.9709	37.3727	147
MAPRE1	0.00058918	0.457248	0.0166792	15.3418	17.0714	123
PSMC4	0.00014136	0.429752	0.0164277	28.1688	30.6912	98
ECT2	0.00060747	0.442392	0.0126707	7.15625	7.65973	123
PSMB3	7.83e-05	0.421491	0.0126244	29.4478	30.7537	82
DYRK1A	0.00032247	0.434575	0.0174663	19.9667	20.4377	83
LRRK2	0.00218154	0.456942	0.0307016	20.8806	27.8616	234
PSMB2	6.942e-05	0.408377	0.0112133	29.0351	29.5979	74
PSMB5	0.00014907	0.428538	0.0135716	26.4706	27.8436	87
PSMB4	0.00015739	0.425897	0.0113122	26.5323	27.3269	84
E2F1	0.0003884	0.438977	0.014149	16.0714	17.7345	106
NINL	0.0003571	0.413542	0.00735915	8.41667	8.94755	106
PSMD13	0.00013599	0.425532	0.0130322	27.9545	29.0316	86
EEF2	0.00054701	0.463458	0.0396177	34.5161	40.0414	162
PSMD12	7.266e-05	0.413448	0.0123886	31.2031	32.3577	86
CEP152	0.00012691	0.395452	0.00423851	7.375	7.6129	68
PTBP1	0.00019129	0.454092	0.0324096	31.449	34.3814	116
ACIN1	0.00014523	0.420842	0.0200822	21.3636	21.9705	84
EEF1A1	0.00350428	0.491316	0.0683842	46.0082	85.8387	336
SNW1	0.0040636	0.487369	0.0570004	36.2103	92.3474	420
PSMD7	0.00017468	0.420744	0.0107083	24.5692	25.6101	89
PSMD1	0.00023712	0.451352	0.0208303	28.4494	32.7186	113
PSMC6	0.00017545	0.434817	0.0172918	30.3289	32.6507	103
PSMD3	0.000223	0.431791	0.0182142	26.869	30.6184	113
PAXIP1	0.00134957	0.450235	0.0234292	16.4259	20.5843	195
PSMD11	0.00037007	0.454545	0.0191119	25.4886	29.3782	115
EEF1G	0.00066817	0.460915	0.0258272	18.7108	20.3825	121
EEF1D	0.00065535	0.463104	0.025018	16.3235	19.6833	133
PSMD4	0.00066773	0.46283	0.0245619	28.5625	38.2147	157
CCT5	0.00031889	0.455569	0.0255017	22.3034	24.2426	125
EEF1A2	0.0003191	0.432544	0.0203679	13.3649	14.0177	92
PSMD8	6.825e-05	0.415778	0.0110498	28.7544	29.3473	73
PTMA	0.00022028	0.42198	0.0150507	11.7391	12.2363	87
XPO7	0.00016517	0.423223	0.0112073	11.7234	12.0442	71
KDM1A	0.00289984	0.459867	0.0230399	21.9143	27.4014	211
PTK2	0.00125025	0.462085	0.0124314	20.2958	23.2378	139
DAB2	0.00029531	0.43385	0.00924863	12.6667	13.2829	82
TNIK	0.00032968	0.420518	0.00777928	6.52083	6.77985	105
PTEN	0.00269118	0.456064	0.0287811	18.7258	23.2097	209
SNRNP200	0.00025489	0.456445	0.0338377	30.9091	34.2751	129
PTGER3	0.00048301	0.375335	0.00132368	1.94737	2.05556	73
DBN1	0.0009917	0.459751	0.023687	24.0182	32.8065	184
DAXX	0.00088393	0.448829	0.0252087	23.3276	30.2806	158
PA2G4	0.00026217	0.446882	0.0241556	17.037	18.0706	102
P4HB	0.00044039	0.455645	0.0221724	20.6456	23.1548	114
NCOA6	0.00019655	0.428706	0.0117365	17.3103	18.5346	83
DARS	0.00013105	0.444408	0.0193556	16.8305	17.4753	72
DDX3X	0.00033596	0.462751	0.0380024	24.936	30.533	151
EPB41L3	0.000283	0.426496	0.0109606	10.6042	10.9062	74
PARK2	0.00425847	0.486805	0.0528644	29.3926	68.5078	378
DDX1	0.00021959	0.456789	0.0302629	25.6782	27.9035	109
DHX15	0.0003979	0.451762	0.0366858	31.6417	37.7314	148
DHX9	0.00067457	0.470933	0.0523402	41.5838	58.6138	216
GADD45A	0.00047958	0.42068	0.0141061	10.9074	11.1647	96
DCTN1	0.00080866	0.444047	0.0117963	10.0714	11.3093	151
TAB2	0.00034096	0.453941	0.0179227	18.8889	20.2002	101
PRDX1	0.0004658	0.45379	0.0241455	16.2436	17.2263	115
DDB1	0.00129633	0.465672	0.0342646	23.218	31.467	208
PAK2	0.00064172	0.449346	0.0181489	13.9059	15.6175	135
DDX5	0.00085547	0.477023	0.048292	36.7904	51.6053	206
DDOST	0.00013146	0.420291	0.0116008	12.5	13.1459	66
PAK1	0.00102947	0.456445	0.0202647	18.359	19.2013	126
PCM1	0.00056325	0.43026	0.0101174	12.9194	15.6304	126
PCBP2	0.00017316	0.43743	0.0228063	20.9545	21.5699	84
FBXW11	0.00237669	0.468268	0.0270243	19.562	25.7925	258
PCNA	0.00194218	0.473178	0.0364283	26.5959	38.2564	242
PCMT1	0.00033664	0.438589	0.0172215	10.459	11.1236	90
PCK1	0.00015661	0.418519	0.0124272	9.41071	9.74888	69
KRT40	0.00066018	0.404774	0.00420518	2.97222	3.22903	114
PCBP1	0.00068052	0.465473	0.0292676	20.5327	24.6804	145
NEDD4L	0.00101179	0.434229	0.00877639	9.34694	9.86393	116
OBSL1	0.00372376	0.486978	0.0782189	38.8862	117.516	506
LARP1	0.0001267	0.423781	0.0217901	19.85	20.2069	74
PDGFRB	0.00032632	0.431586	0.00732008	17.5686	18.6826	89
DKC1	9.42e-05	0.422895	0.0160829	16.9333	17.455	82
DLG4	0.00052141	0.416032	0.00407071	6.57143	6.9	67
RPGRIP1L	0.00030797	0.405918	0.00501873	6.68889	7.07983	97
KIAA0368	0.000508	0.434575	0.0140199	11.6667	12.3657	108
HIST2H3C	0.00019755	0.416444	0.0123753	7	7.19735	95
NCSTN	0.00024228	0.425201	0.0121152	10.2241	10.7257	95
PFKP	0.00016551	0.436556	0.0143106	9.33333	9.68555	71
ZDHHC17	0.00052215	0.402121	0.00803257	9.94286	10.3291	93
DNM2	0.00070126	0.449642	0.0126653	10.0175	10.5176	97
DYNC1H1	0.00049313	0.46334	0.0250439	16.1758	18.1068	123
SF3B1	0.00045001	0.455	0.0392904	34.3556	44.4892	163
DNMT1	0.0002222	0.43926	0.0187544	24.8841	25.7293	93
TARDBP	0.00095863	0.468308	0.0592255	49.7656	74.3376	266
RPA2	0.00300807	0.485592	0.0518388	29.5525	57.9276	360
RPA1	0.00332539	0.485032	0.0569795	35.8571	74.5879	382
CBX5	0.00051227	0.418263	0.0222956	28.9121	32.437	134
RPA3	0.00168903	0.470649	0.0464911	28.7143	50.7327	311
SF3B3	0.00042433	0.448276	0.03646	36.1417	42.5311	155
SIRT1	0.00476934	0.464602	0.0312492	26.163	34.4866	263
RNF2	0.00768514	0.49318	0.0762455	37.7867	123.639	575
ABCE1	0.00135104	0.461149	0.0216409	14.86	18.8733	194
RPL13	0.0004441	0.462281	0.0527123	61.2013	71.6998	175
RPL8	0.00019764	0.448055	0.0519239	70.3015	78.871	154
CSNK2A3	0.00032067	0.433093	0.0160679	10.125	10.399	111
RPL7A	0.00011722	0.451389	0.0557962	70.1507	80.435	153
RPL18A	0.00014	0.438026	0.0452854	65.36	71.1341	134
RPL12	0.00017117	0.45083	0.0492514	69.1641	74.0686	139
RPL11	0.00026818	0.454773	0.0541356	69.1908	83.0195	166
MOB4	0.00020581	0.410156	0.00619432	6.12821	6.32174	69
EGFR	0.0499714	0.535294	0.0558215	33.5079	114.653	935
RPL15	0.00010934	0.437991	0.0518624	71.4493	80.1165	145
RPL6	0.00051857	0.459596	0.0622331	71.72	95.8831	213
BRD4	0.00021047	0.405466	0.0155185	18.8571	19.3626	86
RPL3	0.00023854	0.452211	0.0522385	68.0507	75.9101	152
RPL4	0.00031733	0.46041	0.0574895	69	89.5826	176
RPL10	0.00112148	0.458824	0.0528594	57.7929	79.1867	253
RPL9	0.000175	0.441605	0.0499138	73.832	78.8487	141
RPL5	0.00042458	0.4584	0.0580763	71.0241	92.0124	197
RPL7	0.00017106	0.455038	0.0590471	73.087	90.5057	172
RPL28	5.576e-05	0.430192	0.0264463	35.1875	35.757	69
RPL27A	8.826e-05	0.42723	0.0481249	65.872	70.5113	133
RPL26	6.832e-05	0.415462	0.0345571	43.4516	44.9522	101
EIF4G1	0.00023948	0.433333	0.0163326	12.6552	13.043	84
RPL29	6.085e-05	0.422372	0.025938	31.8615	32.3594	73
ELAVL1	0.00020429	0.447028	0.0261737	20.8608	21.7436	101
RPL32	3.514e-05	0.415178	0.0343381	47.6364	48.9673	91
RPL30	7.379e-05	0.43736	0.0424214	65.469	68.4633	118
RPL27	6.83e-05	0.422535	0.0456258	67.8151	72.1177	124
POT1	0.00057742	0.420323	0.0128985	10.3333	11.0635	117
RPL18	0.00011872	0.449198	0.0552834	73.6345	84.2658	153
EIF2S1	0.00013159	0.426596	0.0155865	12.8333	13.166	70
RPL17	0.00019363	0.441926	0.0468768	65.9076	69.5248	131
RPL36	8.692e-05	0.429854	0.0441805	63.188	67.2541	126
RPL19	9.366e-05	0.43866	0.0545215	71.2837	80.3808	149
RPL24	0.00018003	0.444264	0.0573383	67.557	81.4073	169
EIF4A1	0.00011877	0.441141	0.0240235	19.4262	19.9229	77
RPL21	0.00012734	0.439826	0.048159	73.0726	78.1626	135
RPL23A	0.00020772	0.450049	0.0535973	69.5235	82.8482	168
EIF4B	0.00013357	0.432407	0.018333	12.8529	13.68	87
RPL22	0.00014242	0.448607	0.0484745	65.8846	70.942	137
RPLP1	0.00020229	0.423913	0.036299	52.6569	54.6668	119
EP300	0.00596872	0.495238	0.052142	41.7579	99.6986	429
EPB41	0.00057619	0.447798	0.0135082	9.62857	10.4077	117
EPAS1	0.00031499	0.430057	0.00996477	11.34	11.6931	93
ENO1	0.00116657	0.460061	0.0254979	20.1778	23.6658	141
RPLP0	0.00030708	0.462085	0.0597805	68.0976	84.8828	182
RPLP2	0.00010917	0.438589	0.0443083	65.8522	68.3697	125
RPL35A	2.827e-05	0.39591	0.0290784	52.5823	53.5251	83
EMD	0.0006485	0.45948	0.0239474	17.8925	20.3541	131
RPL34	2.526e-05	0.411207	0.0280663	51.1948	52.2265	79
RPL31	0.00030713	0.444698	0.0519429	67.5714	76.0635	148
RPL38	0.0001902	0.433884	0.039561	55.5826	58.7805	129
RPL37A	0.0001365	0.433953	0.046097	62.3308	69.0807	139
CTTN	0.0006587	0.452661	0.0151058	14.4559	15.9983	118
MARK2	0.00019438	0.425234	0.00873496	11.2683	11.5885	70
SIN3A	0.00102586	0.45083	0.0177712	18.1443	22.4451	173
ERBB3	0.00090734	0.442428	0.014817	15.8101	18.4638	138
PHB	0.00066595	0.462869	0.0258681	19.3474	22.8755	129
SLC25A3	0.0003558	0.434817	0.0179518	14.4242	15.9182	102
ERBB2	0.00251326	0.461734	0.0132863	17.2561	21.4746	203
PGR	0.0001473	0.421459	0.00893723	12.119	12.4337	71
SRRM2	0.0007219	0.461577	0.0454721	38.9103	52.8859	198
PTPN1	0.00117466	0.451912	0.00943916	10.6102	11.7233	111
EPS15	0.00052052	0.451688	0.0195843	17.8471	20.6407	128
PGK1	0.00016154	0.43323	0.0177771	19.6724	20.1916	74
EPRS	0.00025375	0.453714	0.0227701	17.6267	19.0433	100
RPL13A	0.00012183	0.428269	0.0412429	65.6893	67.3331	110
SKIV2L2	0.00013303	0.427431	0.015705	13.96	14.3179	75
CHMP4B	0.00023964	0.406765	0.00769539	7.04651	7.25676	70
SUZ12	0.00154701	0.460099	0.0475821	31.5509	61.4549	311
CD2AP	0.00036656	0.427632	0.0078114	10.9302	11.2466	79
FBL	0.00089387	0.455836	0.0413367	38.3468	45.0101	184
CORO1C	0.00020094	0.425366	0.012134	13.2545	13.7328	76
ETFA	0.00024228	0.411145	0.00692293	7.10811	7.4004	70
PTPRJ	0.000379	0.41958	0.00506586	9.97059	10.3005	74
ESR1	0.024358	0.522288	0.0885014	45.6526	166.509	762
PHLDA3	0.00019529	0.413011	0.00635027	5.82759	6.03571	79
ESRRB	0.00019236	0.421947	0.0142836	11.0179	11.3613	80
PTPN11	0.00117343	0.447138	0.00989512	17.5821	20.4632	137
GTPBP4	9.944e-05	0.423453	0.0180792	19.5098	19.9363	68
PTPN6	0.00066059	0.426263	0.00648915	15.1818	15.6415	90
ERCC6	0.00014652	0.411578	0.0187745	20.9074	21.3319	70
ERG	0.00010397	0.428	0.0196887	14.7286	15.1474	84
PXN	0.00105512	0.455988	0.0281393	22.4068	28.2733	178
EWSR1	0.00705593	0.495688	0.0522872	31.8546	67.029	404
LOC101929876	0.00013095	0.436835	0.0434377	63.8966	67.966	128
QARS	0.00026246	0.447504	0.0213053	16.378	18.7822	105
EZH2	0.00156637	0.462947	0.0406039	31.2012	46.8349	256
ETS1	0.00060992	0.429989	0.00935461	13.3778	13.702	90
NUP62	0.00035091	0.416222	0.0104401	10.4615	10.7558	80
TRIM29	0.00040272	0.417399	0.0152291	7.96875	8.47761	87
FUS	0.00203394	0.482887	0.0606497	43.0275	73.4237	293
RAB5A	0.00039596	0.40091	0.00342543	6.45161	6.66667	76
GAB1	0.00024125	0.41958	0.00532512	13.5385	13.9923	81
POU5F1P3	0.00107251	0.437886	0.0186549	14.23	17.5848	209
LATS2	0.00037857	0.426096	0.00881771	10.3214	11.261	107
FYN	0.00478004	0.46397	0.0147087	18.951	27.7719	290
FKBP8	0.00024839	0.422731	0.00905418	20.6727	21.5338	78
FTSJ1	0.00027419	0.419033	0.00982409	7.59615	7.82772	94
RAB2A	0.00021968	0.409357	0.00806273	9.46154	10.321	84
RAB1A	0.00029957	0.409848	0.00910399	8.55556	9.50395	97
PRPF6	7.774e-05	0.426696	0.01906	22.6812	23.5468	78
RAD23B	0.00042302	0.431177	0.0162487	14.1795	15.5875	113
RAD23A	0.00042249	0.433574	0.0155501	23.8256	27.9048	121
RAD51	0.00052581	0.430939	0.0094174	11.25	11.5273	89
RAN	0.00057303	0.448349	0.0243509	16.6593	19.1836	132
RAF1	0.00146576	0.464049	0.0180899	18.0714	22.9173	157
RAB5C	0.00034757	0.431518	0.01273	12.6667	13.7485	90
XRCC6	0.00198905	0.479031	0.0429499	30.2515	44.7078	242
RAC1	0.00193031	0.448092	0.0184103	14.325	15.9355	172
NUFIP1	0.000433	0.396773	0.00368419	5.58824	5.9375	69
HIST2H4B	0.00053049	0.46992	0.0451408	31.0303	46.4922	216
RAD21	0.00066372	0.445787	0.0419148	27.2847	33.9654	194
PTK2B	0.0002759	0.415937	0.00572046	17.375	18.0337	74
UBXN7	0.00016001	0.428034	0.0102806	13	13.427	72
RB1	0.00199428	0.468468	0.0269401	25.3714	38.3118	231
FASN	0.00024249	0.443722	0.0218643	16.4154	16.8027	84
RASA1	0.00047921	0.446006	0.00899032	15.069	16.9301	98
RANGAP1	0.00038473	0.43729	0.012374	12.9818	13.981	97
RANBP2	0.00025018	0.444589	0.022854	20.2235	22.6623	109
RARA	0.00052396	0.441998	0.0137479	16.3521	18.2354	118
RCN1	0.00014164	0.412449	0.00999324	7.7234	7.9468	70
SERBP1	0.00012885	0.448865	0.0290283	24.119	24.8982	97
FGFR1	0.00163174	0.401058	0.0045596	9.42857	9.77778	67
TCTN3	0.00073499	0.397206	0.00462091	5.45714	5.6267	135
RBM4	0.00018965	0.430973	0.0205466	20.0159	20.6584	80
REL	0.00073528	0.437255	0.0107927	11.8214	12.4331	119
RBBP5	0.00013865	0.408408	0.00773446	10.2105	10.5305	67
RBBP4	0.00078801	0.452549	0.0343848	34.3659	41.3803	173
RBBP7	0.00041401	0.428302	0.0233321	29.9398	32.105	134
RPL10L	3.057e-05	0.404325	0.0306362	57.7763	58.6655	79
RBL1	0.00028021	0.430633	0.00947603	11.7045	12.0057	73
TRIM27	0.00141065	0.444553	0.0120871	10.8125	14.1421	172
FBXO6	0.00675341	0.482716	0.0582242	26.7529	63.3292	444
FKBP4	0.00018339	0.437921	0.0112216	12.0244	12.3632	66
RFC1	8.865e-05	0.422797	0.015724	17.4333	18.0551	76
RFC4	9.914e-05	0.43666	0.0152874	15.02	15.3329	67
FOXG1	0.00014537	0.398598	0.00510557	4.61538	4.8	66
FBXO25	0.00063956	0.443506	0.0205174	11.7604	13.5649	151
SGK1	0.00019681	0.415842	0.00997857	8.87234	9.11154	77
TINF2	0.0001599	0.397872	0.00625295	7.79412	8.03617	68
SREK1	0.00013942	0.411858	0.0153805	16.4386	16.7868	71
SGTA	0.00074375	0.415715	0.00749816	8.24324	8.48264	81
FOXL1	0.00016076	0.38633	0.00446417	2.36667	2.44828	85
FHL2	0.00079127	0.444625	0.00888906	12.1905	12.5559	99
RELB	0.00017385	0.421361	0.014788	12.2923	12.6522	82
SENP3	0.00026574	0.442213	0.0188365	13.0714	13.9232	105
RELA	0.00305176	0.48	0.0308261	25.8718	41.0522	273
FKBP5	0.00047672	0.444481	0.0105615	11.1509	11.5719	96
UPF1	0.00035981	0.44107	0.023551	20.0986	21.0855	105
PHGDH	0.00028862	0.453112	0.0233265	15.9872	17.0465	99
RBMX	0.0002823	0.441819	0.0269029	26.5747	28.6824	114
SHC1	0.00209366	0.479663	0.0249309	24.7422	38.0507	235
FLNB	0.00022818	0.43666	0.0158422	14.0167	14.5114	88
PRPF19	0.0002554	0.446006	0.0294096	30.4757	34.8456	121
ASB15	0.00031105	0.431586	0.00596753	8.03333	8.31034	66
SIAH1	0.0006994	0.425532	0.0130799	9.14286	9.94721	120
FOXO3	0.00015643	0.430565	0.0108996	13.098	13.7317	67
ITSN1	0.00025857	0.396025	0.0041669	6.19444	6.46726	76
FOXM1	0.00018391	0.413668	0.00776956	6.52273	6.71299	69
FLNA	0.00308223	0.4837	0.0392647	31.2099	51.5843	257
FOS	0.00157515	0.455228	0.0144715	13.3415	15.6656	165
GNL3	7.372e-05	0.425598	0.0241011	30.2154	31.0477	73
COMMD3-BMI1	0.0013602	0.457516	0.0338493	23.5817	34.4875	277
FN1	0.0146405	0.509756	0.0973772	46.7222	170.02	665
RPS6KB1	0.00016298	0.428874	0.00764385	10.6136	10.9429	66
RPS5	0.00023777	0.44586	0.0498617	64.8986	72.5912	153
GRB2	0.0165109	0.510185	0.0515615	35.4431	86.8768	575
RPS6KA1	0.00031431	0.431689	0.00855962	9.225	9.53883	76
RPS6	0.00028269	0.456598	0.0589045	72.4217	93.3255	184
RPS8	0.00044195	0.459519	0.0624141	71.3678	93.9235	211
FOXB1	0.00035932	0.404295	0.0071534	4.31915	4.70528	100
RPS6KB2	0.00032684	0.445787	0.0346986	17.3309	22.5379	172
RPN1	0.000382	0.452887	0.02389	20.4632	25.1654	128
U2AF1L5	9.727e-05	0.424671	0.0243443	27.35	28.6605	93
GRK5	0.00076134	0.428504	0.0181269	12.1975	13.1712	136
RPS3	0.00052133	0.46996	0.0655329	66.7778	100.627	215
PABPC1	0.00061702	0.467466	0.0560393	43.5899	60.9051	214
RNF11	0.00017528	0.424308	0.00906317	12.8852	14.2265	86
RPS2	0.00099732	0.462869	0.061032	67.2865	90.8707	217
RPS4X	0.00025957	0.46111	0.0611597	71.9708	94.4501	188
RPS3A	0.00033057	0.464286	0.0618094	69.7429	92.9038	190
RPS19	0.0003112	0.453601	0.0492224	66.073	74.0292	156
RPS18	0.0002077	0.448423	0.0506173	65.5809	72.7672	146
RPS15	0.00016762	0.426663	0.0349153	58.172	59.9324	108
RPS14	0.00020268	0.455417	0.0594165	66.3452	84.8829	176
CACYBP	0.00038151	0.436172	0.0111838	9.74545	10.2387	93
RPS25	0.00012587	0.4518	0.0492474	70.6154	77.5506	137
RPS20	0.00020786	0.453526	0.0507149	66.2222	73.0504	151
PDIA3	0.00067635	0.447724	0.0151862	12.8871	13.8628	96
RPS21	0.00025184	0.425963	0.0392935	54.1827	55.872	112
RPS17	4.485e-05	0.430464	0.0384388	48.6667	49.6848	100
RPS13	0.00015765	0.448976	0.0519367	68.7972	79.2841	155
SND1	0.00013143	0.436381	0.0235269	24.4737	24.9431	73
RPS12	8.561e-05	0.436451	0.0421176	62.0092	64.4623	116
PELP1	0.00011849	0.438625	0.0239701	21.2857	21.8299	87
RPS7	0.00023663	0.446809	0.0553917	61.879	75.5376	171
RPS9	0.00016615	0.457363	0.0524095	66.5704	76.0761	152
NR3C1	0.00151102	0.468268	0.0216706	19.8333	28.0753	191
RPS16	0.00026374	0.460255	0.0564661	69.9375	86.9252	172
RPS15A	0.00022783	0.447724	0.051688	69.6419	83.3368	161
RPS11	0.00020162	0.447982	0.0510273	66.8182	77.2348	157
RPS10	0.00026996	0.452436	0.0521342	64.5745	73.4782	157
MSH6	0.00015287	0.425831	0.0124094	13.5263	14.0595	77
UBQLN1	0.00125131	0.440571	0.0118302	14.0781	15.4021	124
FZR1	0.00048163	0.417399	0.00796819	9.25	9.49359	97
RXRA	0.00096667	0.428874	0.00932444	16.1481	16.9034	125
GTF2B	0.00022671	0.405857	0.00759756	10.25	10.5988	69
GTF2F1	0.0001771	0.425366	0.00827804	7.92308	8.22055	69
GSK3B	0.0102134	0.481566	0.0229249	17.622	25.6948	313
RPS28	0.0001198	0.411765	0.0370435	51.2525	53.1908	108
RPS24	9.922e-05	0.433437	0.0474047	68.44	73.4254	139
RPS23	0.00010175	0.434887	0.0462018	68.5635	74.6304	135
AGO2	0.00017574	0.443002	0.0137754	9.95652	10.2334	67
RPS26	0.00013095	0.436835	0.0434377	63.8966	67.966	128
POU5F1P4	0.00107251	0.437886	0.0186549	14.23	17.5848	209
RPS27A	0.00208272	0.483828	0.0500459	36.3141	58.3244	267
RPS27	0.00014209	0.432065	0.0394304	55.9558	59.0147	126
DISC1	0.00027915	0.397033	0.0061418	7.03125	7.25806	77
S100A9	0.00021278	0.428135	0.0144913	15.1207	15.4814	84
MTOR	0.00071872	0.457516	0.0152885	14.0822	15.7275	114
UCHL5	0.00085933	0.448202	0.0207313	23.05	28.3997	163
UBR5	0.00031402	0.44347	0.014879	12.88	14.6749	106
PPME1	0.00013503	0.409326	0.00801932	9.27027	9.52778	72
SORT1	0.00037719	0.404115	0.00454327	4	4.21053	76
GTF2I	0.00043247	0.451762	0.0227528	18.1688	19.0817	105
KAT2A	0.00029889	0.424506	0.0203476	22.0128	23.2342	114
GARS	0.00018183	0.42055	0.0140956	11.0984	11.8232	88
SAFB	0.00014105	0.42733	0.0141248	12.9273	13.3113	75
GAPDH	0.0014719	0.485636	0.0385586	29.8511	40.1385	192
ATXN1	0.00146728	0.432887	0.0131421	11.2295	11.9156	158
LOC400927-CSNK1E	0.000646	0.445496	0.00972134	11.9434	12.4647	115
GH1	0.00013913	0.399766	0.00887415	7.16667	7.33753	79
SDCBP	0.00154779	0.425665	0.00830888	7.46429	8.86024	127
TRIM21	0.00029969	0.43043	0.0152493	11.6724	12.0865	86
SRPK1	0.00125805	0.456369	0.0237849	23.0211	26.2864	157
MED4	0.00184646	0.440856	0.0123354	8.66667	16.87	221
GNAI2	0.00061463	0.425201	0.00819087	6.10256	6.27504	77
SSBP1	0.00017847	0.43227	0.0190478	16.6852	17.0902	78
SSB	0.00019525	0.445787	0.0203843	15.2615	15.7313	89
TBK1	0.00062948	0.465394	0.0207526	19.4773	22.5866	123
SRPK2	0.00294084	0.464681	0.0267874	21.6885	29.1088	253
CEP128	0.00072422	0.430294	0.00738915	12.0149	15.6748	149
GOLGA2	0.00157418	0.448055	0.0115384	7.04918	7.75482	161
SFN	0.00130168	0.463183	0.0318522	23.825	28.1316	211
STAT1	0.00137389	0.467546	0.0175428	15.4947	19.5047	163
TMOD3	8.697e-05	0.413856	0.0158787	14.9655	15.2477	67
UHRF1	0.00013848	0.423781	0.020542	24.0735	24.7027	83
SSRP1	0.00029646	0.434333	0.0272273	26.9255	29.4092	121
RACGAP1	0.00028036	0.416254	0.00791462	7.80952	8.01128	73
GNB2	0.00028149	0.442715	0.0148003	9.68966	10.0042	82
SSR4	0.00019749	0.426763	0.0133981	10.6875	11.0432	68
HRAS	0.00101626	0.427263	0.00561785	7.225	7.57908	108
AURKA	0.00314277	0.478192	0.034432	24.1765	30.33	249
HIST2H3A	0.00019755	0.416444	0.0123753	7	7.19735	95
STK11	0.00090049	0.432099	0.0088315	10.1837	10.5716	106
STAT3	0.00413695	0.479158	0.0200064	20.386	28.9018	225
TRA2A	0.00015643	0.423157	0.016927	20.1311	20.7701	94
STAT5A	0.00036891	0.434956	0.00814444	13.3125	13.7563	80
STAU1	0.0009991	0.471747	0.0561185	36.622	62.872	276
SET	0.00049088	0.458669	0.0275552	21.9906	25.7826	134
DNAJA1	0.00072839	0.463537	0.0287973	21.6296	24.6735	146
HSPA1B	0.00112237	0.481354	0.040264	26.9551	38.2208	212
SRSF1	0.00047851	0.461968	0.0347626	35.6325	42.7527	148
HSPA1A	0.00112237	0.481354	0.040264	26.9551	38.2208	212
SFPQ	0.00048073	0.467706	0.0350019	28.0078	34.5843	158
HSPA1L	0.00053746	0.459055	0.0248495	19.6771	22.4507	127
PRMT1	0.00051846	0.452586	0.0327567	28.4804	31.2594	143
HSF1	0.00019866	0.421361	0.0101313	10.1091	10.5737	83
RBM14-RBM4	0.00015195	0.438554	0.0251804	21.0122	22.1927	100
DNAJB1	0.0002563	0.443614	0.0128082	12.84	13.2371	81
HSPE1	0.0006089	0.426463	0.0128435	12.9483	13.5215	114
HSP90AB1	0.00997894	0.509423	0.0630438	39.871	99.884	497
HIST2H3D	0.00019755	0.416444	0.0123753	7	7.19735	95
HSP90AA1	0.0183467	0.522038	0.0671329	42.9006	123.192	624
SKI	0.00035828	0.436137	0.0196896	14.3077	15.2101	115
SPICE1	0.00019974	0.406734	0.00554608	7.36585	7.61486	79
SKP1	0.00093484	0.454697	0.0209605	17.962	19.5704	137
HSPD1	0.00171338	0.482034	0.0409009	28.7681	35.1035	202
SRSF3	0.0001902	0.442356	0.0278793	27.0575	29.453	106
HSPA5	0.00415944	0.496183	0.0663886	44.1439	96.5681	355
HSPA4	0.00313073	0.492646	0.0410146	28.1761	46.7498	269
SRSF2	0.0003134	0.446078	0.0224439	18.5326	21.1224	113
SRSF5	0.00023539	0.439543	0.021607	22.425	24.0854	100
HSPA6	9.641e-05	0.433265	0.0141433	14.0577	14.3664	69
HSPB2	0.00034587	0.400852	0.00577748	6.3125	6.53885	72
SRSF7	0.00018397	0.441212	0.0285195	27.337	30.3725	112
HSPA9	0.00110472	0.483229	0.0407194	25.62	34.9102	195
HSPA8	0.0051641	0.498858	0.0585156	41.5359	81.6884	359
HSPB1	0.00374446	0.484214	0.03804	27.8228	41.4716	283
TRA2B	7.457e-05	0.423946	0.0169787	19.1964	19.7456	72

## Sheet: CPPI network
Topological characteristics of candidate targets in CPPI network
Name	BC	CC	EC	LAC	NC	Degree
KPNB1	0.00139156	0.47138	0.0315784	21.3729	27.714	190
BMI1	0.0013602	0.457516	0.0338493	23.5817	34.4875	277
KPNA2	0.0011961	0.468147	0.0263521	18.6471	22.737	158
ICAM1	0.00027557	0.421004	0.0361054	30.6552	32.8243	139
SMARCC2	0.00042149	0.447578	0.0230645	20.9271	24.3381	130
THRAP3	0.00024117	0.444988	0.0279349	23.2857	27.8074	121
SMARCA4	0.00119443	0.461266	0.0345763	33.9781	46.3763	213
SMN1	0.00091158	0.448165	0.0293191	21.9115	25.7411	186
H2AFX	0.00128504	0.467266	0.0422897	31.4909	45.6509	227
SMN2	0.00091158	0.448165	0.0293191	21.9115	25.7411	186
SMARCC1	0.00033137	0.451464	0.0223263	24.0449	26.8218	122
PAN2	0.00154637	0.457095	0.0607718	34.3956	63.2363	309
SNRNP70	0.00031991	0.456293	0.0331206	29.3431	31.8195	121
C1QBP	0.00093096	0.459828	0.0267876	19.1619	23.8241	152
SNRPA1	0.00026061	0.43323	0.0270516	27.9894	30.4121	119
RPSA	0.00073826	0.456942	0.0523159	60.6443	71.7938	180
SNCA	0.0013401	0.466467	0.0178995	16.1053	19.4328	165
HDAC6	0.00258657	0.479368	0.0348349	23.9	32.7579	239
BRCA1	0.00666158	0.49376	0.0506212	32.4618	85.8349	421
RBX1	0.00046002	0.446006	0.02095	17.2658	18.8045	128
SUMO2	0.00106722	0.448165	0.022118	16.2917	19.0233	173
TUBB4B	0.00037241	0.465632	0.0328332	22.1604	24.8526	129
HDAC2	0.00262008	0.466667	0.0388925	36.3824	59.5468	289
CLTC	0.00210064	0.480592	0.0394469	28.0241	47.0115	248
MYH9	0.00189725	0.48093	0.0349863	29.9281	49.4562	246
HDAC5	0.00258123	0.477565	0.0650147	36.8923	78.1025	364
HDGF	0.00035981	0.442643	0.0345509	24.031	29.5578	176
HDAC1	0.00749887	0.483914	0.0440958	39.2682	84.7839	442
MYC	0.00915678	0.497358	0.0489627	28.4864	73.6179	496
HTT	0.00139784	0.463419	0.0208965	16.068	20.1961	182
DCUN1D1	0.00060716	0.451091	0.0335772	29.0442	32.8813	169
HIF1A	0.00115985	0.46111	0.0208723	20.0515	23.5525	151
SP1	0.00169946	0.46996	0.0241706	24.4198	35.7336	215
RACK1	0.00238287	0.475361	0.049553	36.8616	46.1195	230
PRMT5	0.00094889	0.452324	0.0313043	26.0513	31.4855	157
MYO1C	0.00055296	0.447871	0.0174101	17.3457	19.8219	128
ACTG1	0.00086902	0.459248	0.0278906	21.2333	27.2266	167
ACTB	0.00302064	0.487936	0.0407323	28.6071	43.9302	267
NCL	0.00088355	0.47561	0.0558869	39.8973	56.5501	222
SPTBN1	0.0005039	0.459441	0.0256756	18.9462	21.4826	123
HNRNPM	0.00083967	0.468067	0.0558357	45.0691	68.4045	225
SRC	0.0159705	0.5023	0.026396	26.1018	54.6279	446
SPTAN1	0.0010006	0.459944	0.029684	21.6697	25.4586	153
NAP1L1	0.00060883	0.451277	0.0276871	22.8235	23.8276	125
DDX17	0.00032212	0.469839	0.03849	31.5242	36.4344	145
LDHB	0.00041199	0.439791	0.0188111	18.5921	21.4326	120
LIMA1	0.00068955	0.460798	0.0255484	25.8544	32.3291	160
HNRNPK	0.00117813	0.482759	0.0555354	42.3385	65.3373	233
HNRNPF	0.000412	0.458092	0.035626	31.0909	35.0877	139
KAT5	0.00161917	0.466707	0.0308542	29.0308	36.9211	200
SYNCRIP	0.00161772	0.46996	0.0417503	32.9065	41.1435	207
HNRNPC	0.00036508	0.463694	0.0365237	29.0847	33.6136	140
HNRNPD	0.00255621	0.473096	0.0396952	32.95	43.4799	219
LDHA	0.00051986	0.448018	0.022207	20.75	23.911	127
HNRNPH1	0.00051098	0.463852	0.0412	34.2609	43.5434	163
HNRNPA2B1	0.00034278	0.466627	0.0422328	34.2357	43.2675	162
HNRNPA1	0.0036015	0.491096	0.0695047	53.4837	102.917	381
AR	0.00789388	0.492424	0.0314731	27.289	49.6133	348
MDM2	0.00434536	0.491715	0.0479513	30.0495	61.7396	358
SIRT7	0.0055162	0.485247	0.0689225	34.2517	91.1166	542
NOP56	0.00043319	0.435303	0.0423758	48.4697	57.7585	191
CCT7	0.00047612	0.461149	0.0237967	21.7955	24.056	125
MAP3K1	0.00076557	0.46591	0.0369993	24.7203	32.2658	190
MAP3K3	0.0007408	0.461032	0.0318107	21.4714	29.4167	193
CCT2	0.00057976	0.466427	0.0334068	29.0351	33.9999	158
CCT4	0.0002961	0.457977	0.0281938	24.28	27.3339	130
ARRB2	0.00271966	0.48	0.0514314	29.6961	50.9997	295
LUC7L2	0.00053366	0.444481	0.0212159	20.9259	22.4718	125
ARRB1	0.0015467	0.471462	0.0358279	21.1622	29.2268	219
TCP1	0.00034122	0.459094	0.0287437	25.3299	28.0285	133
TRIM28	0.00101638	0.470568	0.0424216	27.2179	38.1085	202
ATP5B	0.00052779	0.452736	0.0263113	20.2614	22.5868	121
MSH2	0.00057192	0.444988	0.0177045	16.8052	18.7948	126
UBC	0.0157064	0.518223	0.0722582	42.3148	149.027	658
ATP5A1	0.00063675	0.464681	0.0320495	26.055	31.2064	143
TUBB	0.00150584	0.487979	0.0464374	32.2418	50.099	237
HNRNPR	0.00043782	0.462477	0.0433306	39.365	47.826	163
CD81	0.00058064	0.433265	0.0396367	25.5241	31.8817	178
PPP2R1A	0.00157075	0.473835	0.028806	20.531	26.0016	197
PPP1CB	0.0007304	0.450012	0.0194151	19.7423	25.6513	167
PPP1CA	0.00305203	0.480845	0.0318255	24.8148	33.8283	243
PPP2CA	0.00167399	0.46996	0.0254532	19.181	25.2914	192
PPP1CC	0.00150426	0.467666	0.0244816	20.6	24.027	182
STUB1	0.00215508	0.482034	0.0243312	23.9242	34.536	223
CDK1	0.00307368	0.482588	0.0329598	25.6423	35.5243	264
SRRM1	0.00023978	0.43461	0.0242081	23.9192	27.2931	123
CDC5L	0.00519335	0.483614	0.0611894	39.6838	97.4485	450
CDC20	0.00075981	0.447541	0.017919	19.1039	21.1862	124
CDK2	0.00981032	0.502948	0.0895436	43.9846	152.909	613
TOP1	0.00038018	0.45614	0.0357579	31.7652	36.571	143
TP53	0.0236471	0.524244	0.0937949	49.8886	200.349	801
NEDD8	0.0006199	0.45614	0.0437818	34.1847	45.6164	203
TP53BP1	0.00037049	0.441712	0.0255172	21.7238	25.2365	134
TNFRSF1A	0.00106679	0.458901	0.0234685	19.6417	28.986	175
HSP90B1	0.00078437	0.460604	0.0250892	20.7865	23.9906	137
TRAF2	0.00290045	0.468107	0.0203276	21.7477	30.4395	220
TRAF6	0.00608301	0.494476	0.0426495	24.5737	69.7316	431
CDKN1A	0.00268357	0.471829	0.0295411	22.3106	31.4336	242
CDK9	0.00105534	0.452062	0.0235146	17.5046	22.1218	167
CDKN2A	0.0015398	0.458746	0.0231549	17.4624	19.5582	155
RNPS1	0.00047718	0.43506	0.0280959	25.9375	32.01	158
SNU13	0.00027458	0.424012	0.0311115	30.729	35.0933	138
YWHAQ	0.00342585	0.489906	0.0520345	32.6667	64.2371	358
COPS5	0.00748822	0.503458	0.0926226	53.1681	153.243	559
COPS6	0.00119785	0.458284	0.0349004	30.0894	35.4853	198
NFKB1	0.00147783	0.4648	0.0273478	24.76	32.5358	199
CCT3	0.00048709	0.462673	0.0306193	25.6466	31.9639	159
NFKBIA	0.00074327	0.461071	0.0217881	19.219	23.6678	143
NFKB2	0.00024605	0.433265	0.0266422	22.8265	24.8812	121
CFL1	0.00059247	0.462947	0.023009	19.7917	23.4687	132
STIP1	0.00075027	0.45744	0.0203603	18.4271	23.2415	148
CHUK	0.0005681	0.468107	0.021303	22.819	29.2594	141
SF3B2	0.00025003	0.443218	0.0266354	21.172	23.3069	112
NONO	0.00042687	0.455569	0.0290829	22.4227	24.3916	130
SF3A1	0.00028354	0.439968	0.0325043	31.4	38.6393	143
CHD4	0.0003241	0.435546	0.022711	22.8118	25.5738	116
NOS2	0.00039003	0.435025	0.0259403	21.3333	26.614	141
CHD3	0.00074506	0.443146	0.0198148	20.1882	22.2695	138
YBX1	0.00052594	0.468549	0.0395243	31.2313	38.3728	169
TUBA1A	0.00155315	0.475113	0.027294	20.3025	25.4468	180
NTRK1	0.0602781	0.561844	0.120531	52.0972	323.772	1411
PRPF8	0.00022187	0.450087	0.0319573	32.0841	36.881	123
AHSA1	0.00047282	0.450421	0.0306762	21.2162	24.5185	149
NPM1	0.00647447	0.504062	0.0948379	63.1579	164.795	495
AP2M1	0.00087884	0.452924	0.0186071	19.9747	22.1954	144
CRK	0.00336248	0.477231	0.0219842	20.431	30.9499	268
KHDRBS1	0.00139117	0.460721	0.0269359	20.9541	26.0877	175
CREBBP	0.00319669	0.474411	0.0347564	35.6971	62.7761	308
USP7	0.00214224	0.467146	0.0280814	19.5736	26.8324	230
PKM	0.00054544	0.468027	0.0312867	25.25	29.6459	146
PRPF40A	0.00074335	0.44383	0.0263882	25.7961	30.1857	145
TUFM	0.00038241	0.449235	0.0349867	30.0673	32.4946	132
TUBG1	0.00150122	0.476565	0.0434616	32.5298	41.5305	216
PIK3R1	0.00364874	0.474535	0.0170548	21.8148	34.7501	251
TUBA4A	0.00077095	0.460371	0.0269714	20.18	22.7031	136
SUMO1	0.00096264	0.446845	0.0170413	16.2045	19.192	162
PLK1	0.00171251	0.467626	0.0201818	17.3173	23.5661	182
CSNK2B	0.00271641	0.468107	0.0232576	16.4808	19.9587	209
UBE2I	0.00526423	0.487892	0.041043	26.5308	56.67	385
CTNNB1	0.00707697	0.502809	0.0390826	25.1791	52.9404	344
CAND1	0.0034719	0.482759	0.0900557	57.5898	157.681	498
U2AF2	0.00137804	0.473753	0.0589331	42.9833	91.2785	306
POLR2A	0.00142336	0.46472	0.0285911	22.6581	30.396	199
PML	0.00165317	0.474123	0.0241435	22.072	30.9518	195
VCP	0.00708719	0.501608	0.0606634	39.0345	88.4518	464
VCL	0.0008406	0.455304	0.0234067	19.8617	22.9929	158
BARD1	0.00120564	0.45083	0.0267177	20.8702	30.2965	211
PUF60	0.00024587	0.439048	0.0226986	20.4941	22.7895	113
VCAM1	0.00271394	0.481736	0.0772603	38.776	99.8226	421
HNRNPA3	0.00015498	0.447541	0.0328369	30.7708	32.9913	108
MEPCE	0.00036178	0.440181	0.0274269	19.3333	22.5762	148
VIM	0.0018213	0.480592	0.0315912	19.7353	27.9104	215
VHL	0.00422108	0.484687	0.0535279	28.6535	56.6101	366
XRCC5	0.00111176	0.469677	0.0390359	27.6054	37.9908	206
XPO1	0.0214959	0.51842	0.0635038	33.6456	105.519	745
YWHAE	0.00364684	0.485247	0.0500629	36.6968	57.5957	322
CAD	0.0001856	0.456942	0.0274856	24.8091	29.0774	123
RUVBL2	0.00107659	0.475403	0.0377515	26.8828	37.1991	196
HIST1H4H	0.00053049	0.46992	0.0451408	31.0303	46.4922	216
HIST1H4C	0.00053049	0.46992	0.0451408	31.0303	46.4922	216
HIST1H4E	0.00053049	0.46992	0.0451408	31.0303	46.4922	216
HIST1H4B	0.00053049	0.46992	0.0451408	31.0303	46.4922	216
HIST1H4L	0.00053049	0.46992	0.0451408	31.0303	46.4922	216
HIST2H4A	0.00053049	0.46992	0.0451408	31.0303	46.4922	216
CANX	0.00125062	0.449346	0.0207763	17.0741	19.7233	139
YWHAB	0.00240158	0.481864	0.0319621	25.8143	36.9798	270
YY1	0.0004036	0.443722	0.0167181	17	18.113	107
YWHAG	0.00307649	0.488591	0.0460885	33.1562	57.735	316
WDR5	0.000824	0.455988	0.0271262	24.3263	26.9685	151
YWHAZ	0.00838783	0.508711	0.0755342	48.6349	126.915	497
YWHAH	0.00084875	0.462477	0.0188307	17.8488	21.8082	149
SF1	0.00055411	0.441783	0.0241617	20.3511	23.273	146
CDC37	0.00225849	0.476565	0.0257409	21.6667	28.1844	220
PRKCA	0.00898076	0.477273	0.0215039	17.8144	21.9537	272
MAPK1	0.0046329	0.488547	0.028072	24.9021	38.4239	290
CBL	0.00221669	0.471177	0.0216404	25.0315	41.6574	226
CUL4A	0.00088839	0.458092	0.0431869	32.1419	43.8166	215
CUL4B	0.00123631	0.474824	0.0518197	37.2308	55.1838	248
CEP250	0.00082858	0.444734	0.0446383	29.4933	35.0069	208
PRKDC	0.00155601	0.483742	0.0455812	31.3256	46.6012	236
CUL2	0.00208479	0.474453	0.0659672	40.6894	75.4795	341
CUL3	0.0164108	0.521241	0.113021	55.2535	241.231	845
SUPT16H	0.00030072	0.440963	0.026232	21.9341	24.2147	121
MAPK3	0.00312056	0.471666	0.0208329	17.6792	22.7336	238
CUL1	0.00536887	0.494924	0.0921139	54.6808	156.488	524
SMURF1	0.00260665	0.478444	0.0451011	23.7214	44.4697	300
CCT6A	0.00039451	0.453488	0.0267045	24.8969	27.9768	135
SMARCA5	0.0003806	0.438449	0.0314124	30.8889	34.6575	138
PSMA2	0.00014727	0.440358	0.0189316	31.5326	37.5717	111
PSMA1	0.00093199	0.448607	0.016908	25.86	33.6381	154
PSMA3	0.00156766	0.462712	0.0302328	31.1056	47.719	209
PSMA6	0.00023881	0.442141	0.0214503	28.54	35.7746	123
RPL14	0.0004803	0.447688	0.0569274	70.5256	87.5718	188
PSMC2	0.00032297	0.446334	0.0200824	30.28	37.5052	133
PSMC1	0.00038242	0.446224	0.01739	27.3735	30.9068	115
HIST4H4	0.00053049	0.46992	0.0451408	31.0303	46.4922	216
PSMD2	0.00100019	0.461188	0.0263217	27.1032	39.905	186
PSMC3	0.00052193	0.445423	0.0168886	26.2874	30.2587	128
PSMC5	0.00077748	0.457363	0.0239183	29.9709	37.3727	147
LRRK2	0.00218154	0.456942	0.0307016	20.8806	27.8616	234
CUL5	0.0015489	0.468428	0.0622873	42.4789	70.369	298
EEF2	0.00054701	0.463458	0.0396177	34.5161	40.0414	162
PTBP1	0.00019129	0.454092	0.0324096	31.449	34.3814	116
EEF1A1	0.00350428	0.491316	0.0683842	46.0082	85.8387	336
SNW1	0.0040636	0.487369	0.0570004	36.2103	92.3474	420
PSMD1	0.00023712	0.451352	0.0208303	28.4494	32.7186	113
PSMD3	0.000223	0.431791	0.0182142	26.869	30.6184	113
PSMD11	0.00037007	0.454545	0.0191119	25.4886	29.3782	115
PAXIP1	0.00134957	0.450235	0.0234292	16.4259	20.5843	195
EEF1G	0.00066817	0.460915	0.0258272	18.7108	20.3825	121
PSMD4	0.00066773	0.46283	0.0245619	28.5625	38.2147	157
EEF1D	0.00065535	0.463104	0.025018	16.3235	19.6833	133
CCT5	0.00031889	0.455569	0.0255017	22.3034	24.2426	125
KDM1A	0.00289984	0.459867	0.0230399	21.9143	27.4014	211
SMC1A	0.00037373	0.445205	0.0230318	20.7674	23.6631	111
HIST3H3	0.00104571	0.451949	0.0287357	29.9174	37.8728	199
UBL4A	0.00135339	0.460177	0.0520804	39.8743	58.1373	251
NCOA3	0.00051374	0.445933	0.0189473	20.4091	23.6511	119
PTEN	0.00269118	0.456064	0.0287811	18.7258	23.2097	209
SNRNP200	0.00025489	0.456445	0.0338377	30.9091	34.2751	129
DBN1	0.0009917	0.459751	0.023687	24.0182	32.8065	184
DAXX	0.00088393	0.448829	0.0252087	23.3276	30.2806	158
P4HB	0.00044039	0.455645	0.0221724	20.6456	23.1548	114
HIST1H4I	0.00053049	0.46992	0.0451408	31.0303	46.4922	216
DDX3X	0.00033596	0.462751	0.0380024	24.936	30.533	151
PARK2	0.00425847	0.486805	0.0528644	29.3926	68.5078	378
DHX15	0.0003979	0.451762	0.0366858	31.6417	37.7314	148
DHX9	0.00067457	0.470933	0.0523402	41.5838	58.6138	216
DDB1	0.00129633	0.465672	0.0342646	23.218	31.467	208
DDX5	0.00085547	0.477023	0.048292	36.7904	51.6053	206
PAK1	0.00102947	0.456445	0.0202647	18.359	19.2013	126
HDAC3	0.00105057	0.459983	0.0302568	31.2992	38.9276	204
FBXW11	0.00237669	0.468268	0.0270243	19.562	25.7925	258
PCNA	0.00194218	0.473178	0.0364283	26.5959	38.2564	242
KAT2B	0.00105671	0.447101	0.0271389	27.6694	36.6668	196
IQGAP1	0.00172565	0.478486	0.0311856	27.7643	42.9189	221
PCBP1	0.00068052	0.465473	0.0292676	20.5327	24.6804	145
OBSL1	0.00372376	0.486978	0.0782189	38.8862	117.516	506
SQSTM1	0.00242131	0.472645	0.0225205	18.6154	26.6547	193
DYNC1H1	0.00049313	0.46334	0.0250439	16.1758	18.1068	123
SF3B1	0.00045001	0.455	0.0392904	34.3556	44.4892	163
TARDBP	0.00095863	0.468308	0.0592255	49.7656	74.3376	266
RPA2	0.00300807	0.485592	0.0518388	29.5525	57.9276	360
RPA1	0.00332539	0.485032	0.0569795	35.8571	74.5879	382
RPA3	0.00168903	0.470649	0.0464911	28.7143	50.7327	311
SF3B3	0.00042433	0.448276	0.03646	36.1417	42.5311	155
SIRT1	0.00476934	0.464602	0.0312492	26.163	34.4866	263
RNF2	0.00768514	0.49318	0.0762455	37.7867	123.639	575
BTRC	0.00240428	0.47069	0.0254865	20.4318	30.2679	247
HIST1H3F	0.00123311	0.475237	0.0594425	49.7273	102.977	350
RPL13	0.0004441	0.462281	0.0527123	61.2013	71.6998	175
RPL7A	0.00011722	0.451389	0.0557962	70.1507	80.435	153
RPL18A	0.00014	0.438026	0.0452854	65.36	71.1341	134
RPL11	0.00026818	0.454773	0.0541356	69.1908	83.0195	166
EGFR	0.0499714	0.535294	0.0558215	33.5079	114.653	935
RPL6	0.00051857	0.459596	0.0622331	71.72	95.8831	213
RPL3	0.00023854	0.452211	0.0522385	68.0507	75.9101	152
MAP3K14	0.00025945	0.436486	0.0341649	35.7523	38.5078	135
RPL4	0.00031733	0.46041	0.0574895	69	89.5826	176
RPL10	0.00112148	0.458824	0.0528594	57.7929	79.1867	253
RPL5	0.00042458	0.4584	0.0580763	71.0241	92.0124	197
RPL7	0.00017106	0.455038	0.0590471	73.087	90.5057	172
RPL24	0.00018003	0.444264	0.0573383	67.557	81.4073	169
RPL23A	0.00020772	0.450049	0.0535973	69.5235	82.8482	168
RPL22	0.00014242	0.448607	0.0484745	65.8846	70.942	137
EP300	0.00596872	0.495238	0.052142	41.7579	99.6986	429
HIST1H3E	0.00123311	0.475237	0.0594425	49.7273	102.977	350
HIST1H3C	0.00123311	0.475237	0.0594425	49.7273	102.977	350
HIST1H3G	0.00123311	0.475237	0.0594425	49.7273	102.977	350
HIST1H3I	0.00123311	0.475237	0.0594425	49.7273	102.977	350
RPLP0	0.00030708	0.462085	0.0597805	68.0976	84.8828	182
ENO1	0.00116657	0.460061	0.0254979	20.1778	23.6658	141
HIST1H3H	0.00123311	0.475237	0.0594425	49.7273	102.977	350
HIST1H3J	0.00123311	0.475237	0.0594425	49.7273	102.977	350
HIST1H4A	0.00053049	0.46992	0.0451408	31.0303	46.4922	216
HIST1H3B	0.00123311	0.475237	0.0594425	49.7273	102.977	350
EMD	0.0006485	0.45948	0.0239474	17.8925	20.3541	131
RPL31	0.00030713	0.444698	0.0519429	67.5714	76.0635	148
RPL38	0.0001902	0.433884	0.039561	55.5826	58.7805	129
HIST1H3D	0.00123311	0.475237	0.0594425	49.7273	102.977	350
HIST1H3A	0.00123311	0.475237	0.0594425	49.7273	102.977	350
RPL37A	0.0001365	0.433953	0.046097	62.3308	69.0807	139
SIN3A	0.00102586	0.45083	0.0177712	18.1443	22.4451	173
PHB	0.00066595	0.462869	0.0258681	19.3474	22.8755	129
SRRM2	0.0007219	0.461577	0.0454721	38.9103	52.8859	198
EPS15	0.00052052	0.451688	0.0195843	17.8471	20.6407	128
HIST1H4F	0.00053049	0.46992	0.0451408	31.0303	46.4922	216
HIST1H4D	0.00053049	0.46992	0.0451408	31.0303	46.4922	216
HIST1H4J	0.00053049	0.46992	0.0451408	31.0303	46.4922	216
HIST1H4K	0.00053049	0.46992	0.0451408	31.0303	46.4922	216
IKBKG	0.00337627	0.486891	0.0364586	26.8427	48.2669	306
SUZ12	0.00154701	0.460099	0.0475821	31.5509	61.4549	311
FBL	0.00089387	0.455836	0.0413367	38.3468	45.0101	184
ESR1	0.024358	0.522288	0.0885014	45.6526	166.509	762
PXN	0.00105512	0.455988	0.0281393	22.4068	28.2733	178
EWSR1	0.00705593	0.495688	0.0522872	31.8546	67.029	404
EZH2	0.00156637	0.462947	0.0406039	31.2012	46.8349	256
RUVBL1	0.00086812	0.47138	0.0322864	23.5455	31.4386	180
FUS	0.00203394	0.482887	0.0606497	43.0275	73.4237	293
RAN	0.00057303	0.448349	0.0243509	16.6593	19.1836	132
CCDC8	0.00476527	0.490919	0.0656836	32.0464	78.0088	460
RAF1	0.00146576	0.464049	0.0180899	18.0714	22.9173	157
XRCC6	0.00198905	0.479031	0.0429499	30.2515	44.7078	242
EED	0.0030293	0.472033	0.0702021	42.8982	98.8618	412
HIST2H4B	0.00053049	0.46992	0.0451408	31.0303	46.4922	216
RAD21	0.00066372	0.445787	0.0419148	27.2847	33.9654	194
RB1	0.00199428	0.468468	0.0269401	25.3714	38.3118	231
RANBP2	0.00025018	0.444589	0.022854	20.2235	22.6623	109
EIF6	0.00074748	0.450458	0.0279024	21.8447	25.2875	172
RBBP4	0.00078801	0.452549	0.0343848	34.3659	41.3803	173
FBXO6	0.00675341	0.482716	0.0582242	26.7529	63.3292	444
SMC3	0.00042055	0.451501	0.0258715	17.6289	20.4236	121
PABPC4	0.00025849	0.444734	0.0316423	24.6804	27.1528	121
RELA	0.00305176	0.48	0.0308261	25.8718	41.0522	273
HNRNPU	0.00358144	0.487239	0.0834673	61.9593	144.873	420
RBMX	0.0002823	0.441819	0.0269029	26.5747	28.6824	114
SHC1	0.00209366	0.479663	0.0249309	24.7422	38.0507	235
PRPF19	0.0002554	0.446006	0.0294096	30.4757	34.8456	121
FLNA	0.00308223	0.4837	0.0392647	31.2099	51.5843	257
IKBKB	0.00098458	0.462751	0.0205689	22.8627	28.322	150
COMMD3-BMI1	0.0013602	0.457516	0.0338493	23.5817	34.4875	277
FN1	0.0146405	0.509756	0.0973772	46.7222	170.02	665
DDX21	0.00023908	0.445642	0.0344833	25.5588	27.4807	124
AURKB	0.00066959	0.456827	0.0267221	19.505	22.7328	150
RPS5	0.00023777	0.44586	0.0498617	64.8986	72.5912	153
GRB2	0.0165109	0.510185	0.0515615	35.4431	86.8768	575
RPS6	0.00028269	0.456598	0.0589045	72.4217	93.3255	184
RPS8	0.00044195	0.459519	0.0624141	71.3678	93.9235	211
TUBA1C	0.00046258	0.460177	0.0311787	25.2544	30.0556	145
RPS6KB2	0.00032684	0.445787	0.0346986	17.3309	22.5379	172
RPN1	0.000382	0.452887	0.02389	20.4632	25.1654	128
RPS3	0.00052133	0.46996	0.0655329	66.7778	100.627	215
PABPC1	0.00061702	0.467466	0.0560393	43.5899	60.9051	214
RPS2	0.00099732	0.462869	0.061032	67.2865	90.8707	217
RPS4X	0.00025957	0.46111	0.0611597	71.9708	94.4501	188
RPS3A	0.00033057	0.464286	0.0618094	69.7429	92.9038	190
RPS19	0.0003112	0.453601	0.0492224	66.073	74.0292	156
RPS18	0.0002077	0.448423	0.0506173	65.5809	72.7672	146
RPS14	0.00020268	0.455417	0.0594165	66.3452	84.8829	176
EFTUD2	0.00026872	0.447614	0.0295334	29.6875	32.1234	122
RPS20	0.00020786	0.453526	0.0507149	66.2222	73.0504	151
RPS13	0.00015765	0.448976	0.0519367	68.7972	79.2841	155
ILK	0.0012503	0.458361	0.024254	16.7281	21.4945	203
ILF3	0.0011056	0.465314	0.0600022	50.1167	66.947	239
RPS7	0.00023663	0.446809	0.0553917	61.879	75.5376	171
RPS9	0.00016615	0.457363	0.0524095	66.5704	76.0761	152
ILF2	0.00084503	0.458708	0.0529065	45.6687	59.9568	219
NR3C1	0.00151102	0.468268	0.0216706	19.8333	28.0753	191
RPS16	0.00026374	0.460255	0.0564661	69.9375	86.9252	172
RPS15A	0.00022783	0.447724	0.051688	69.6419	83.3368	161
RPS11	0.00020162	0.447982	0.0510273	66.8182	77.2348	157
RPS10	0.00026996	0.452436	0.0521342	64.5745	73.4782	157
ABL1	0.00455313	0.486935	0.0278214	24.5725	38.4496	284
GSK3B	0.0102134	0.481566	0.0229249	17.622	25.6948	313
RPL23	0.00060697	0.462007	0.0520332	63.9026	78.3396	173
LMNA	0.00108306	0.466986	0.0338616	25.1094	31.9124	188
MATR3	0.0003514	0.450904	0.033222	32.6486	37.3363	147
EIF4A3	0.00055111	0.453941	0.0521501	42.5174	59.2469	224
RPS27A	0.00208272	0.483828	0.0500459	36.3141	58.3244	267
RPS27	0.00014209	0.432065	0.0394304	55.9558	59.0147	126
PARP1	0.00312954	0.472686	0.0458299	37.3176	53.9656	272
UCHL5	0.00085933	0.448202	0.0207313	23.05	28.3997	163
RBM39	0.00021024	0.451912	0.0287442	26.8557	30.3979	114
SMAD3	0.00561131	0.487413	0.0277196	25.2867	42.3919	319
BAG2	0.00037598	0.451613	0.0203653	17.378	19.2633	117
GAPDH	0.0014719	0.485636	0.0385586	29.8511	40.1385	192
SMAD2	0.00447895	0.475279	0.0260556	20.7554	32.7523	301
AKT1	0.00516311	0.492424	0.0291145	23.6646	38.8714	302
MAGOH	0.00030671	0.429515	0.0394716	26.6027	34.9971	183
NCOR1	0.00056936	0.440642	0.0242841	28.4196	36.6077	160
MCM3	0.00031107	0.447982	0.0300802	24.24	26.6486	133
SRPK1	0.00125805	0.456369	0.0237849	23.0211	26.2864	157
MCM5	0.00112956	0.466786	0.0460245	32.8631	45.1186	229
MCM7	0.00070875	0.462242	0.0345197	27.5738	32.2685	160
TBK1	0.00062948	0.465394	0.0207526	19.4773	22.5866	123
SRPK2	0.00294084	0.464681	0.0267874	21.6885	29.1088	253
IKBKE	0.00230709	0.468388	0.0348837	18.1889	34.8885	312
MCM2	0.0118228	0.509328	0.103478	54.465	193.723	682
MDC1	0.0004909	0.437816	0.0210145	17.6237	20.5109	147
SFN	0.00130168	0.463183	0.0318522	23.825	28.1316	211
ITGA4	0.00386279	0.488722	0.0834195	43.8559	119.632	469
SSRP1	0.00029646	0.434333	0.0272273	26.9255	29.4092	121
AURKA	0.00314277	0.478192	0.034432	24.1765	30.33	249
JUN	0.00217853	0.471258	0.0234039	24.373	34.5988	226
STAT3	0.00413695	0.479158	0.0200064	20.386	28.9018	225
HUWE1	0.00384729	0.492646	0.0664842	38.5123	96.353	394
ANXA2	0.0004481	0.467546	0.0264337	17.9271	20.3377	117
STAU1	0.0009991	0.471747	0.0561185	36.622	62.872	276
SLC25A5	0.00029603	0.456827	0.0382138	32.3839	34.3064	126
APP	0.046173	0.533151	0.0564561	28.1271	82.6126	900
SET	0.00049088	0.458669	0.0275552	21.9906	25.7826	134
CUL7	0.00460027	0.498084	0.0905063	42.5623	150.096	571
DNAJA1	0.00072839	0.463537	0.0287973	21.6296	24.6735	146
HSPA1B	0.00112237	0.481354	0.040264	26.9551	38.2208	212
SRSF1	0.00047851	0.461968	0.0347626	35.6325	42.7527	148
HSPA1A	0.00112237	0.481354	0.040264	26.9551	38.2208	212
SFPQ	0.00048073	0.467706	0.0350019	28.0078	34.5843	158
HSPA1L	0.00053746	0.459055	0.0248495	19.6771	22.4507	127
PRMT1	0.00051846	0.452586	0.0327567	28.4804	31.2594	143
HSP90AB1	0.00997894	0.509423	0.0630438	39.871	99.884	497
HSP90AA1	0.0183467	0.522038	0.0671329	42.9006	123.192	624
SKP1	0.00093484	0.454697	0.0209605	17.962	19.5704	137
HSPD1	0.00171338	0.482034	0.0409009	28.7681	35.1035	202
HSPA5	0.00415944	0.496183	0.0663886	44.1439	96.5681	355
SRSF2	0.0003134	0.446078	0.0224439	18.5326	21.1224	113
HSPA4	0.00313073	0.492646	0.0410146	28.1761	46.7498	269
HSPA9	0.00110472	0.483229	0.0407194	25.62	34.9102	195
HSPA8	0.0051641	0.498858	0.0585156	41.5359	81.6884	359
HSPB1	0.00374446	0.484214	0.03804	27.8228	41.4716	283
